# Supplementary material for: De novo transcriptome sequence and identification of major bast-related genes involved in cellulose biosynthesis in jute (Corchorus capsularis L.)
Source: BMC Genomics. 2015 Dec 15;16:1062. doi: 10.1186/s12864-015-2256-z (PMC4678609; doi:10.1186/s12864-015-2256-z)
Supplement: Additional file 3: — Pathway assignment based on Kyoto Encyclopedia of Genes and Genomes (KEGG) pathway database. (XLS 241 kb) [file 12864_2015_2256_MOESM3_ESM.xls]

## Sheet: addition 3
Additional file 3: Pathway assignment based on kyoto encyclopedia of genes and genomes (KEGG) in jute
Pathway Hierarchy1	Pathway Hierarchy2	KEGG Pathway	Pathway ID	Gene Number	Gene ID
Cellular Processes	Cell communication	Adherens junction	ko04520	57	comp21850_c4,comp18625_c0,comp24975_c0,comp22899_c0,comp18279_c1,comp29129_c0,comp16273_c1,comp16326_c1,comp24775_c0,comp13073_c0,comp21850_c1,comp18267_c0,comp16877_c0,comp18162_c5,comp14100_c0,comp73521_c0,comp22521_c0,comp156880_c0,comp18162_c4,comp28017_c0,comp4348_c0,comp148428_c0,comp20669_c0,comp161271_c0,comp127997_c0,comp25906_c0,comp54688_c0,comp10677_c0,comp11854_c0,comp172234_c0,comp2…
Cellular Processes	Cell communication	Focal adhesion	ko04510	74	comp195146_c0,comp27097_c0,comp20373_c0,comp11932_c0,comp23217_c0,comp1036_c0,comp18281_c1,comp198448_c0,comp80858_c0,comp18279_c0,comp18281_c0,comp25081_c0,comp281244_c0,comp14455_c0,comp14249_c0,comp104095_c0,comp239177_c0,comp10624_c0,comp15450_c0,comp139839_c0,comp25704_c0,comp18279_c1,comp18497_c0,comp154750_c0,comp21850_c4,comp16877_c0,comp156880_c0,comp22521_c0,comp73521_c0,comp14100_c0,co…
Cellular Processes	Cell communication	Gap junction	ko04540	64	comp15184_c0,comp14565_c2,comp271820_c0,comp13915_c0,comp22204_c4,comp22204_c1,comp24604_c0,comp21551_c0,comp20580_c0,comp331606_c0,comp11278_c0,comp22204_c3,comp15083_c0,comp221473_c0,comp13921_c2,comp285716_c0,comp11886_c1,comp14565_c1,comp5663_c0,comp2266_c0,comp10197_c0,comp13921_c1,comp23657_c0,comp151259_c0,comp11535_c0,comp114199_c0,comp20130_c0,comp177234_c0,comp14743_c0,comp25906_c0,comp…
Cellular Processes	Cell communication	Tight junction	ko04530	82	comp1860_c0,comp148428_c0,comp1000_c0,comp4348_c0,comp85106_c0,comp54688_c0,comp17560_c0,comp18162_c5,comp18162_c4,comp28017_c0,comp14742_c1,comp157308_c0,comp13073_c0,comp202724_c0,comp16326_c1,comp15080_c1,comp198422_c0,comp21850_c1,comp18267_c0,comp23276_c1,comp22899_c0,comp22753_c0,comp131554_c0,comp24975_c0,comp366481_c0,comp6011_c0,comp3811_c0,comp12987_c1,comp137552_c0,comp37216_c0,comp299…
Cellular Processes	Cell growth and death	Apoptosis	ko04210	24	comp167717_c0,comp26919_c0,comp286579_c0,comp577_c1,comp17042_c0,comp196995_c0,comp520626_c0,comp124783_c0,comp25304_c0,comp20831_c1,comp22509_c0,comp1049_c0,comp15123_c0,comp14535_c0,comp21303_c0,comp15491_c0,comp193470_c0,comp28854_c0,comp64696_c0,comp23512_c0,comp27697_c0,comp577_c0,comp272720_c0,comp239177_c0
Cellular Processes	Cell growth and death	Cell cycle	ko04110	169	comp17829_c0,comp1305_c0,comp26401_c0,comp152844_c0,comp262574_c0,comp6094_c0,comp24153_c0,comp6497_c0,comp140653_c0,comp16489_c1,comp15098_c0,comp15832_c1,comp15630_c0,comp70174_c0,comp19913_c0,comp20966_c0,comp118912_c0,comp23262_c1,comp55734_c0,comp26809_c0,comp20404_c0,comp109572_c0,comp22615_c0,comp12407_c1,comp44043_c0,comp8012_c0,comp16273_c0,comp23934_c0,comp118112_c0,comp137707_c0,comp20…
Cellular Processes	Cell growth and death	Cell cycle - Caulobacter	ko04112	18	comp11060_c0,comp26606_c0,comp60310_c0,comp21041_c0,comp24819_c0,comp30406_c0,comp12096_c0,comp12096_c1,comp11867_c0,comp14846_c0,comp20941_c0,comp28837_c0,comp14989_c0,comp10062_c0,comp28061_c0,comp14686_c0,comp27604_c0,comp24854_c0
Cellular Processes	Cell growth and death	Cell cycle - yeast	ko04111	148	comp83945_c0,comp23517_c1,comp26035_c0,comp51726_c0,comp15909_c1,comp10379_c0,comp77909_c0,comp102181_c0,comp21614_c0,comp23199_c0,comp133433_c0,comp119455_c0,comp13929_c0,comp24304_c0,comp15731_c0,comp140609_c0,comp20005_c0,comp19029_c0,comp11967_c0,comp211327_c0,comp6122_c0,comp103590_c0,comp39128_c0,comp126266_c0,comp156041_c0,comp135096_c0,comp20003_c0,comp64299_c0,comp79230_c0,comp80280_c0,c…
Cellular Processes	Cell growth and death	Meiosis - yeast	ko04113	102	comp14225_c0,comp72200_c0,comp23154_c1,comp18497_c2,comp15630_c0,comp157930_c0,comp19960_c0,comp117534_c0,comp3099_c0,comp18497_c1,comp74900_c0,comp23154_c2,comp107980_c0,comp19913_c0,comp23276_c1,comp22662_c0,comp17620_c0,comp14591_c0,comp15080_c1,comp16489_c1,comp15098_c0,comp140653_c0,comp11403_c0,comp20459_c0,comp6497_c0,comp198422_c0,comp8396_c0,comp18877_c0,comp64579_c0,comp18497_c3,comp150…
Cellular Processes	Cell growth and death	Oocyte meiosis	ko04114	131	comp14006_c0,comp23199_c0,comp21614_c0,comp16759_c0,comp229158_c0,comp23517_c1,comp15450_c0,comp39219_c0,comp211327_c0,comp195146_c0,comp20373_c0,comp19029_c0,comp20005_c0,comp13929_c0,comp24304_c0,comp10240_c0,comp119455_c0,comp14495_c0,comp33543_c0,comp12064_c0,comp20003_c0,comp137288_c0,comp14100_c0,comp156041_c0,comp11822_c0,comp6122_c0,comp25091_c0,comp10134_c0,comp18497_c0,comp72835_c0,comp…
Cellular Processes	Cell growth and death	p53 signaling pathway	ko04115	44	comp17495_c0,comp9186_c0,comp8795_c0,comp139839_c0,comp12779_c0,comp74046_c0,comp64696_c0,comp229158_c0,comp9643_c0,comp13791_c0,comp40430_c0,comp79656_c0,comp8795_c1,comp25857_c0,comp16734_c0,comp23217_c0,comp23056_c0,comp93207_c0,comp10208_c0,comp167717_c0,comp25186_c0,comp26919_c0,comp19070_c0,comp272720_c0,comp577_c0,comp12203_c0,comp32627_c0,comp23512_c0,comp9233_c0,comp26323_c0,comp23371_c0…
Cellular Processes	Cell motility	Regulation of actin cytoskeleton	ko04810	106	comp1797_c0,comp22662_c0,comp300_c1,comp22899_c0,comp14631_c0,comp300_c0,comp18267_c0,comp21850_c1,comp21246_c0,comp23269_c1,comp19181_c0,comp24775_c0,comp16326_c1,comp29129_c0,comp17699_c0,comp157308_c0,comp18497_c2,comp18162_c4,comp18162_c5,comp158481_c0,comp19694_c0,comp17560_c0,comp13080_c1,comp54688_c0,comp25906_c0,comp26465_c0,comp127997_c0,comp4348_c0,comp18497_c1,comp1000_c0,comp2695_c0,c…
Cellular Processes	Transport and catabolism	Endocytosis	ko04144	128	comp11446_c0,comp21085_c0,comp16141_c0,comp17132_c0,comp14301_c1,comp20489_c0,comp172234_c0,comp263_c0,comp191020_c0,comp126503_c0,comp129269_c0,comp24529_c0,comp2212_c0,comp19139_c1,comp20570_c0,comp2986_c0,comp7079_c0,comp25559_c0,comp21189_c0,comp18635_c0,comp22348_c0,comp22451_c0,comp22719_c1,comp204126_c0,comp11077_c0,comp24021_c0,comp22719_c0,comp23269_c1,comp14836_c0,comp20152_c0,comp10857…
Cellular Processes	Transport and catabolism	Lysosome	ko04142	81	comp18891_c0,comp13818_c0,comp19333_c0,comp138204_c0,comp24530_c0,comp192437_c0,comp12685_c0,comp18277_c0,comp118865_c0,comp1189_c0,comp11857_c0,comp14608_c0,comp25068_c0,comp124280_c0,comp9437_c0,comp22525_c0,comp155740_c0,comp97390_c0,comp193115_c0,comp161378_c0,comp9786_c0,comp19444_c0,comp24956_c0,comp21849_c0,comp240512_c0,comp20431_c1,comp247686_c0,comp159462_c0,comp16843_c0,comp23661_c0,co…
Cellular Processes	Transport and catabolism	Peroxisome	ko04146	117	comp24588_c0,comp27807_c0,comp12580_c0,comp22393_c0,comp120411_c0,comp179885_c0,comp11793_c1,comp15672_c1,comp393578_c0,comp14958_c1,comp23149_c1,comp24042_c0,comp246006_c0,comp101507_c0,comp13033_c0,comp11239_c0,comp190680_c0,comp14752_c1,comp244350_c0,comp15012_c0,comp27140_c0,comp24836_c0,comp52933_c0,comp14653_c0,comp193264_c0,comp9926_c0,comp27572_c0,comp19283_c0,comp15580_c2,comp25135_c0,co…
Cellular Processes	Transport and catabolism	Phagosome	ko04145	174	comp13915_c0,comp271820_c0,comp20489_c0,comp190715_c0,comp226148_c0,comp28616_c0,comp21189_c0,comp96317_c0,comp349963_c0,comp12048_c0,comp14249_c1,comp20580_c0,comp13818_c1,comp221473_c0,comp23402_c1,comp12987_c1,comp189581_c0,comp37216_c0,comp136302_c0,comp22899_c0,comp11857_c1,comp1440_c0,comp263225_c0,comp25037_c0,comp21246_c0,comp2266_c0,comp21850_c1,comp18267_c0,comp1494_c0,comp20130_c0,comp…
Cellular Processes	Transport and catabolism	Regulation of autophagy	ko04140	19	comp166040_c0,comp19242_c0,comp27167_c0,comp24292_c0,comp14005_c0,comp15427_c0,comp86951_c0,comp8673_c0,comp14044_c0,comp21782_c0,comp9647_c0,comp25649_c0,comp19326_c0,comp24259_c0,comp20033_c0,comp12445_c0,comp12597_c0,comp24439_c0,comp18013_c0
Environmental Information Processing	Membrane transport	ABC transporters	ko02010	32	comp28712_c0,comp15677_c0,comp9634_c0,comp14570_c0,comp276495_c0,comp11373_c0,comp47186_c0,comp251842_c0,comp258000_c0,comp21006_c0,comp159527_c0,comp8772_c0,comp41479_c0,comp46389_c0,comp17143_c0,comp10269_c0,comp25391_c0,comp19767_c0,comp9137_c0,comp51890_c0,comp43751_c0,comp257164_c0,comp9634_c1,comp23198_c0,comp24673_c0,comp137859_c0,comp302934_c0,comp204119_c0,comp16585_c0,comp70597_c0,comp1…
Environmental Information Processing	Membrane transport	Bacterial secretion system	ko03070	13	comp15648_c0,comp21568_c0,comp25603_c0,comp26078_c0,comp14729_c0,comp20210_c0,comp25001_c0,comp25977_c0,comp21568_c1,comp14866_c0,comp14679_c0,comp18982_c0,comp15096_c0
Environmental Information Processing	Signal transduction	Calcium signaling pathway	ko04020	67	comp24444_c0,comp21510_c0,comp169216_c0,comp24463_c0,comp22509_c0,comp27047_c0,comp5850_c0,comp21115_c0,comp23968_c0,comp286579_c0,comp187535_c0,comp207413_c0,comp27697_c0,comp84088_c0,comp21303_c0,comp15123_c0,comp17610_c0,comp26027_c0,comp11065_c0,comp246586_c0,comp1997_c0,comp256413_c0,comp11138_c0,comp188114_c0,comp20064_c0,comp119193_c0,comp16913_c1,comp193934_c0,comp8387_c0,comp26338_c0,com…
Environmental Information Processing	Signal transduction	ErbB signaling pathway	ko04012	26	comp24604_c0,comp109572_c0,comp9640_c0,comp24153_c0,comp11932_c0,comp27298_c0,comp262574_c0,comp201498_c0,comp10368_c0,comp27097_c0,comp25498_c0,comp25704_c0,comp18569_c0,comp15450_c0,comp1000_c0,comp239177_c0,comp15083_c0,comp23934_c0,comp127997_c0,comp25906_c0,comp14100_c0,comp281244_c0,comp14455_c0,comp249436_c0,comp25081_c0,comp331606_c0
Environmental Information Processing	Signal transduction	FoxO signaling pathway	ko04068	67	comp23921_c0,comp86951_c0,comp14287_c0,comp35753_c0,comp20676_c1,comp18013_c0,comp20033_c0,comp79381_c0,comp577_c0,comp149795_c0,comp14287_c1,comp23512_c0,comp95266_c0,comp9926_c0,comp14100_c0,comp24292_c0,comp24587_c0,comp121533_c0,comp25857_c0,comp11932_c0,comp23217_c0,comp24259_c0,comp24439_c0,comp23056_c0,comp246006_c0,comp101507_c0,comp27097_c0,comp239177_c0,comp9186_c0,comp17495_c0,comp1179…
Environmental Information Processing	Signal transduction	HIF-1 signaling pathway	ko04066	84	comp60977_c0,comp9640_c0,comp161406_c0,comp16273_c1,comp374154_c0,comp25498_c0,comp25839_c0,comp25151_c0,comp5578_c0,comp18625_c0,comp139784_c0,comp127997_c0,comp13384_c1,comp24761_c0,comp25906_c0,comp156840_c0,comp11341_c0,comp65744_c0,comp18270_c0,comp40283_c0,comp13995_c0,comp27298_c0,comp13384_c0,comp24043_c0,comp5697_c0,comp24604_c0,comp13382_c0,comp135802_c0,comp13160_c1,comp10765_c0,comp74…
Environmental Information Processing	Signal transduction	Hedgehog signaling pathway	ko04340	23	comp20262_c0,comp23934_c0,comp80462_c0,comp18352_c0,comp11886_c0,comp87153_c0,comp25081_c0,comp24286_c0,comp249436_c0,comp281244_c0,comp18397_c1,comp18397_c0,comp24153_c0,comp10467_c0,comp13670_c0,comp109572_c0,comp10467_c1,comp23399_c0,comp25704_c0,comp1826_c0,comp11886_c1,comp201498_c0,comp262574_c0
Environmental Information Processing	Signal transduction	Hippo signaling pathway	ko04390	76	comp249436_c0,comp15080_c2,comp18497_c3,comp157507_c0,comp96317_c0,comp12048_c0,comp12987_c1,comp137552_c0,comp37216_c0,comp23934_c0,comp7194_c0,comp1826_c0,comp103990_c0,comp201498_c0,comp10677_c0,comp24074_c0,comp14734_c0,comp24403_c0,comp161216_c0,comp20124_c0,comp13670_c0,comp109572_c0,comp13705_c2,comp18162_c4,comp18497_c2,comp18162_c5,comp54688_c0,comp20262_c0,comp148428_c0,comp4348_c0,comp…
Environmental Information Processing	Signal transduction	Hippo signaling pathway -fly	ko04391	57	comp18267_c0,comp21850_c1,comp24793_c0,comp198422_c0,comp16877_c0,comp15080_c0,comp15080_c1,comp1305_c0,comp17829_c0,comp22899_c0,comp18279_c1,comp21850_c4,comp6094_c0,comp140562_c0,comp23276_c1,comp152844_c0,comp20262_c0,comp20669_c0,comp189826_c0,comp54688_c0,comp4348_c0,comp148428_c0,comp22521_c0,comp73521_c0,comp18162_c4,comp18371_c0,comp18162_c5,comp20124_c0,comp161216_c0,comp1036_c0,comp180…
Environmental Information Processing	Signal transduction	Jak-STAT signaling pathway	ko04630	6	comp16273_c0,comp331606_c0,comp18625_c0,comp239177_c0,comp19405_c0,comp16273_c1
Environmental Information Processing	Signal transduction	MAPK signaling pathway	ko04010	72	comp14301_c2,comp161085_c0,comp157308_c0,comp43336_c0,comp14742_c1,comp15123_c0,comp21303_c0,comp641_c0,comp12949_c1,comp1000_c0,comp17560_c0,comp25906_c0,comp127997_c0,comp27697_c0,comp159883_c0,comp286579_c0,comp93548_c0,comp24775_c0,comp29129_c0,comp22509_c0,comp14836_c0,comp22451_c0,comp22348_c0,comp7079_c0,comp361888_c0,comp331606_c0,comp14249_c1,comp290414_c0,comp366481_c0,comp15083_c0,comp…
Environmental Information Processing	Signal transduction	MAPK signaling pathway - fly	ko04013	11	comp14100_c0,comp14455_c0,comp27097_c0,comp331606_c0,comp24604_c0,comp15450_c0,comp1000_c0,comp11932_c0,comp15083_c0,comp25906_c0,comp127997_c0
Environmental Information Processing	Signal transduction	MAPK signaling pathway - yeast	ko04011	19	comp370263_c0,comp31819_c0,comp28491_c0,comp16326_c1,comp198448_c0,comp156852_c0,comp24414_c0,comp172234_c0,comp22824_c0,comp29042_c0,comp16006_c1,comp24927_c0,comp104095_c0,comp3811_c0,comp16006_c0,comp78797_c0,comp202718_c0,comp529134_c0,comp23211_c0
Environmental Information Processing	Signal transduction	NF-kappa B signaling pathway	ko04064	24	comp124783_c0,comp349201_c0,comp11351_c0,comp20831_c1,comp11307_c0,comp13073_c0,comp24975_c0,comp11854_c0,comp577_c1,comp23512_c0,comp64696_c0,comp28854_c0,comp577_c0,comp11854_c1,comp1049_c0,comp28017_c0,comp24017_c0,comp28328_c0,comp15491_c0,comp195229_c0,comp6693_c0,comp314036_c0,comp299855_c0,comp193470_c0
Environmental Information Processing	Signal transduction	Notch signaling pathway	ko04330	13	comp20322_c0,comp26159_c0,comp18625_c0,comp31113_c0,comp29765_c0,comp13587_c0,comp24607_c0,comp13186_c0,comp26809_c0,comp16273_c0,comp16273_c1,comp17958_c3,comp20590_c0
Environmental Information Processing	Signal transduction	PI3K-Akt signaling pathway	ko04151	124	comp20783_c0,comp24767_c0,comp18270_c0,comp25906_c0,comp19242_c0,comp127997_c0,comp139784_c0,comp13237_c0,comp1000_c0,comp17829_c0,comp25498_c0,comp22753_c0,comp1305_c0,comp273867_c0,comp152844_c0,comp12559_c1,comp23276_c1,comp262574_c0,comp6094_c0,comp198422_c0,comp4865_c0,comp247917_c0,comp9640_c0,comp24153_c0,comp60977_c0,comp24775_c0,comp14591_c0,comp15080_c1,comp209209_c0,comp23114_c1,comp29…
Environmental Information Processing	Signal transduction	Phosphatidylinositol signaling system	ko04070	57	comp11320_c0,comp23217_c0,comp9691_c0,comp26517_c0,comp21486_c0,comp20405_c0,comp13152_c0,comp25636_c0,comp77898_c0,comp28493_c0,comp126954_c0,comp29422_c0,comp25186_c0,comp26968_c0,comp139839_c0,comp39219_c0,comp119193_c0,comp23402_c1,comp25606_c0,comp19327_c0,comp25801_c0,comp19726_c0,comp16740_c0,comp19327_c1,comp26348_c0,comp116564_c0,comp8387_c0,comp26338_c0,comp27007_c0,comp17699_c1,comp232…
Environmental Information Processing	Signal transduction	Plant hormone signal transduction	ko04075	177	comp21702_c0,comp22156_c1,comp24374_c0,comp118460_c0,comp21710_c0,comp20923_c0,comp25098_c0,comp26284_c0,comp18241_c3,comp25059_c0,comp24690_c0,comp25601_c0,comp25777_c0,comp19406_c0,comp14992_c0,comp15122_c0,comp20994_c0,comp24657_c0,comp16718_c0,comp12231_c1,comp18561_c0,comp11790_c0,comp22688_c0,comp15119_c0,comp345522_c0,comp14831_c0,comp13408_c0,comp43279_c0,comp8894_c0,comp25524_c0,comp8894…
Environmental Information Processing	Signal transduction	Rap1 signaling pathway	ko04015	74	comp12048_c0,comp96317_c0,comp26338_c0,comp14249_c1,comp3811_c0,comp366481_c0,comp8168_c0,comp15083_c0,comp37216_c0,comp12987_c1,comp119193_c0,comp23800_c0,comp10677_c0,comp172234_c0,comp24604_c0,comp28616_c0,comp18162_c5,comp18162_c4,comp4348_c0,comp1000_c0,comp148428_c0,comp1860_c0,comp54688_c0,comp25906_c0,comp127997_c0,comp84088_c0,comp22899_c0,comp21115_c0,comp24775_c0,comp16326_c1,comp29129…
Environmental Information Processing	Signal transduction	Ras signaling pathway	ko04014	74	comp156880_c0,comp19487_c0,comp33543_c0,comp254222_c0,comp14100_c0,comp22513_c0,comp5858_c0,comp137288_c0,comp161271_c0,comp193542_c0,comp19428_c0,comp11822_c0,comp72835_c0,comp351075_c0,comp21727_c0,comp154750_c0,comp19533_c0,comp74765_c0,comp19428_c1,comp23321_c0,comp8744_c0,comp19487_c2,comp15729_c0,comp196374_c0,comp19428_c2,comp14455_c0,comp104095_c0,comp14249_c0,comp15450_c0,comp10624_c0,co…
Environmental Information Processing	Signal transduction	TGF-beta signaling pathway	ko04350	52	comp8012_c0,comp436297_c0,comp20976_c0,comp12407_c1,comp11466_c0,comp15080_c2,comp115289_c0,comp3811_c0,comp137707_c0,comp19643_c0,comp12635_c0,comp16273_c0,comp104095_c0,comp15083_c0,comp137552_c0,comp96271_c0,comp24074_c0,comp27097_c0,comp17300_c0,comp172234_c0,comp24304_c0,comp20404_c0,comp198448_c0,comp24604_c0,comp27298_c0,comp14734_c0,comp20005_c0,comp11932_c0,comp24403_c0,comp20003_c0,comp…
Environmental Information Processing	Signal transduction	TNF signaling pathway	ko04668	11	comp25906_c0,comp127997_c0,comp15083_c0,comp11932_c0,comp23575_c0,comp239177_c0,comp24604_c0,comp15450_c0,comp27097_c0,comp14455_c0,comp14100_c0
Environmental Information Processing	Signal transduction	Two-component system	ko02020	50	comp25576_c0,comp20703_c0,comp487261_c0,comp2330_c0,comp23642_c0,comp167717_c0,comp26919_c0,comp20455_c0,comp60621_c0,comp15528_c0,comp5528_c0,comp207847_c0,comp20703_c1,comp190775_c0,comp216917_c0,comp120324_c0,comp281476_c0,comp12649_c0,comp25812_c0,comp101623_c0,comp3678_c0,comp25221_c0,comp133761_c0,comp20466_c0,comp23902_c0,comp927_c1,comp17042_c0,comp15487_c0,comp259023_c0,comp18991_c0,comp…
Environmental Information Processing	Signal transduction	VEGF signaling pathway	ko04370	27	comp15083_c0,comp25906_c0,comp127997_c0,comp161271_c0,comp14249_c0,comp27697_c0,comp15450_c0,comp10624_c0,comp1000_c0,comp239177_c0,comp156880_c0,comp15123_c0,comp14535_c0,comp21303_c0,comp14249_c1,comp14100_c0,comp14455_c0,comp11932_c0,comp28616_c0,comp196995_c0,comp24604_c0,comp24775_c0,comp29129_c0,comp22509_c0,comp27097_c0,comp286579_c0,comp18219_c0
Environmental Information Processing	Signal transduction	Wnt signaling pathway	ko04310	81	comp16273_c0,comp29765_c0,comp23934_c0,comp115289_c0,comp3811_c0,comp14249_c1,comp24017_c0,comp12407_c1,comp11886_c0,comp249436_c0,comp11466_c0,comp436297_c0,comp299855_c0,comp8012_c0,comp27454_c0,comp11351_c0,comp349201_c0,comp28616_c0,comp13670_c0,comp8795_c1,comp20404_c0,comp109572_c0,comp1826_c0,comp172234_c0,comp19070_c0,comp17300_c0,comp31113_c0,comp201498_c0,comp96271_c0,comp11854_c0,comp2…
Environmental Information Processing	Signal transduction	mTOR signaling pathway	ko04150	40	comp20495_c0,comp9640_c0,comp60977_c0,comp26030_c0,comp23873_c0,comp25498_c0,comp22753_c0,comp86401_c0,comp8724_c1,comp8724_c0,comp25906_c0,comp19242_c0,comp127997_c0,comp139784_c0,comp14100_c0,comp18270_c0,comp24518_c0,comp20783_c0,comp192806_c0,comp25271_c0,comp23725_c0,comp24604_c0,comp27298_c0,comp20195_c0,comp11932_c0,comp23217_c0,comp10368_c0,comp18569_c0,comp7449_c0,comp27097_c0,comp25186_…
Environmental Information Processing	Signaling molecules and interaction	Neuroactive ligand-receptor interaction	ko04080	11	comp20139_c0,comp299363_c0,comp505_c1,comp20139_c1,comp17735_c0,comp160240_c0,comp136136_c0,comp27722_c0,comp23484_c0,comp3802_c0,comp20649_c0
Genetic Information Processing	Folding, sorting and degradation	Proteasome	ko03050	71	comp24921_c0,comp24713_c0,comp393582_c0,comp14451_c0,comp25124_c0,comp21307_c0,comp24884_c0,comp25981_c0,comp24898_c0,comp14693_c0,comp25395_c0,comp1634_c0,comp192697_c0,comp29647_c0,comp351042_c0,comp424704_c0,comp139075_c0,comp15575_c0,comp28279_c0,comp193954_c0,comp196123_c0,comp25686_c0,comp23325_c0,comp154531_c0,comp14451_c1,comp240655_c0,comp199105_c0,comp249786_c0,comp24370_c0,comp22089_c0…
Genetic Information Processing	Folding, sorting and degradation	Protein export	ko03060	57	comp25603_c0,comp24362_c0,comp1256_c0,comp15648_c0,comp14475_c0,comp14729_c0,comp27145_c0,comp2540_c0,comp1345_c0,comp22187_c0,comp11408_c0,comp14679_c0,comp25977_c0,comp252997_c0,comp24371_c0,comp25746_c0,comp10365_c0,comp24254_c0,comp293421_c0,comp26078_c0,comp306878_c0,comp28079_c0,comp24427_c0,comp1388_c0,comp1256_c1,comp15639_c1,comp24777_c0,comp26796_c0,comp1158_c0,comp18982_c0,comp17653_c0…
Genetic Information Processing	Folding, sorting and degradation	Protein processing in endoplasmic reticulum	ko04141	288	comp326_c1,comp12078_c0,comp26810_c0,comp12410_c0,comp60136_c0,comp22924_c0,comp20921_c0,comp129269_c0,comp191020_c0,comp25198_c0,comp2986_c0,comp10067_c0,comp19685_c0,comp96271_c0,comp14739_c0,comp16141_c0,comp263_c0,comp190715_c0,comp17300_c0,comp249943_c0,comp14926_c0,comp25746_c0,comp27333_c0,comp14301_c2,comp10358_c0,comp1256_c1,comp272090_c0,comp13454_c0,comp11548_c0,comp14219_c0,comp16825_…
Genetic Information Processing	Folding, sorting and degradation	RNA degradation	ko03018	126	comp19977_c0,comp22097_c1,comp13876_c0,comp22747_c0,comp26199_c0,comp12566_c0,comp13661_c0,comp26701_c0,comp195163_c0,comp25640_c0,comp24396_c0,comp157667_c0,comp14962_c0,comp15011_c0,comp9635_c0,comp76006_c0,comp20804_c0,comp72442_c0,comp13453_c0,comp412218_c0,comp12084_c0,comp17817_c0,comp18543_c0,comp147221_c0,comp21337_c4,comp70272_c0,comp18156_c0,comp28200_c0,comp263448_c0,comp10346_c0,comp2…
Genetic Information Processing	Folding, sorting and degradation	SNARE interactions in vesicular transport	ko04130	42	comp12322_c0,comp24139_c0,comp3630_c0,comp30964_c0,comp30322_c0,comp24891_c0,comp25315_c0,comp14000_c0,comp27296_c0,comp19183_c0,comp24228_c0,comp24818_c0,comp13779_c0,comp27885_c0,comp27842_c0,comp12707_c0,comp24516_c0,comp26490_c0,comp22892_c1,comp14035_c0,comp27323_c0,comp25469_c0,comp13429_c0,comp6233_c0,comp17510_c0,comp25685_c0,comp26024_c0,comp12248_c0,comp5630_c0,comp190862_c0,comp10905_c…
Genetic Information Processing	Folding, sorting and degradation	Sulfur relay system	ko04122	11	comp20637_c1,comp26654_c0,comp15039_c1,comp17842_c0,comp17754_c0,comp20726_c0,comp21797_c0,comp24531_c0,comp19212_c0,comp17766_c0,comp25703_c0
Genetic Information Processing	Folding, sorting and degradation	Ubiquitin mediated proteolysis	ko04120	144	comp12779_c0,comp11921_c0,comp22581_c0,comp29134_c0,comp23848_c0,comp19643_c0,comp16146_c0,comp25301_c0,comp24355_c0,comp20305_c1,comp20976_c0,comp16734_c0,comp25471_c0,comp5946_c0,comp245629_c0,comp9094_c0,comp2592_c0,comp133151_c0,comp20048_c0,comp24232_c0,comp22896_c0,comp28328_c0,comp23371_c0,comp90268_c0,comp28802_c0,comp14088_c1,comp23750_c0,comp19000_c0,comp21437_c5,comp16334_c0,comp17273_…
Genetic Information Processing	Replication and repair	Base excision repair	ko03410	43	comp16174_c0,comp13245_c1,comp122941_c0,comp140880_c0,comp23245_c0,comp22189_c0,comp8181_c0,comp116832_c0,comp75_c1,comp17885_c0,comp20856_c0,comp23475_c0,comp21639_c1,comp32147_c0,comp35503_c0,comp29827_c0,comp15680_c0,comp19992_c0,comp14312_c0,comp75_c0,comp31946_c0,comp31736_c0,comp50661_c0,comp1765_c0,comp16097_c0,comp20393_c0,comp29317_c0,comp19684_c0,comp22153_c0,comp11719_c0,comp11170_c0,c…
Genetic Information Processing	Replication and repair	DNA replication	ko03030	59	comp22734_c0,comp19038_c0,comp10691_c1,comp27956_c0,comp7937_c0,comp84386_c0,comp38365_c0,comp23433_c1,comp2577_c0,comp8314_c0,comp21716_c0,comp301443_c0,comp25148_c0,comp60686_c0,comp24082_c0,comp17921_c0,comp49461_c0,comp193798_c0,comp88048_c0,comp25815_c0,comp60940_c0,comp24931_c0,comp29317_c0,comp57336_c0,comp19684_c0,comp17367_c0,comp75_c0,comp14312_c0,comp23175_c0,comp19992_c0,comp14072_c1,…
Genetic Information Processing	Replication and repair	Fanconi anemia pathway	ko03460	61	comp18915_c0,comp26322_c0,comp23554_c0,comp20431_c0,comp142872_c0,comp47791_c0,comp1069_c0,comp17187_c0,comp9303_c0,comp42042_c0,comp248838_c0,comp16972_c0,comp4360_c0,comp10691_c0,comp17382_c0,comp156571_c0,comp16972_c1,comp123710_c0,comp20426_c0,comp22983_c0,comp22409_c1,comp68936_c0,comp88104_c0,comp54129_c0,comp40621_c0,comp10513_c0,comp196322_c0,comp6142_c0,comp22414_c0,comp79656_c0,comp4412…
Genetic Information Processing	Replication and repair	Homologous recombination	ko03440	57	comp17921_c0,comp27786_c0,comp24082_c0,comp164609_c0,comp104573_c0,comp25148_c0,comp8314_c0,comp21321_c1,comp38365_c0,comp23433_c1,comp103626_c0,comp15759_c0,comp289505_c0,comp22125_c0,comp10691_c1,comp21096_c0,comp114759_c0,comp14312_c0,comp21830_c0,comp7161_c0,comp18206_c1,comp57336_c0,comp194271_c0,comp24931_c0,comp25815_c0,comp29317_c0,comp20856_c0,comp23387_c0,comp197996_c0,comp54129_c0,comp…
Genetic Information Processing	Replication and repair	Mismatch repair	ko03430	43	comp35503_c0,comp197996_c0,comp20856_c0,comp22409_c1,comp158997_c0,comp23360_c0,comp4564_c0,comp26493_c0,comp17367_c1,comp10691_c0,comp21714_c0,comp22857_c2,comp27851_c0,comp9303_c0,comp14207_c0,comp27956_c0,comp10691_c1,comp19038_c0,comp2577_c0,comp38365_c0,comp21544_c0,comp116737_c0,comp23242_c6,comp25148_c0,comp8314_c0,comp24082_c0,comp29317_c0,comp17684_c0,comp24931_c0,comp378271_c0,comp22280…
Genetic Information Processing	Replication and repair	Non-homologous end-joining	ko03450	11	comp19661_c0,comp21260_c1,comp22153_c0,comp19684_c0,comp16817_c0,comp21926_c0,comp40299_c0,comp21811_c0,comp17500_c0,comp301443_c0,comp21830_c0
Genetic Information Processing	Replication and repair	Nucleotide excision repair	ko03420	61	comp2577_c0,comp20729_c0,comp20040_c0,comp38365_c0,comp84386_c0,comp23433_c1,comp10691_c1,comp20005_c0,comp27956_c0,comp18194_c1,comp19038_c0,comp88048_c0,comp24082_c0,comp17921_c0,comp28774_c0,comp24466_c0,comp23408_c0,comp22687_c1,comp8314_c0,comp249943_c0,comp25148_c0,comp10208_c0,comp57336_c0,comp20942_c0,comp29317_c0,comp25815_c0,comp27279_c0,comp24931_c0,comp20990_c0,comp26857_c0,comp31946_…
Genetic Information Processing	Transcription	Basal transcription factors	ko03022	43	comp132536_c0,comp175148_c0,comp25725_c0,comp17757_c0,comp255857_c0,comp14209_c0,comp10459_c0,comp21980_c0,comp27291_c0,comp19031_c0,comp14449_c0,comp22273_c0,comp73616_c0,comp20770_c0,comp164005_c0,comp60736_c0,comp19815_c0,comp131382_c0,comp13837_c0,comp20468_c0,comp22273_c3,comp23390_c2,comp175074_c0,comp26857_c0,comp19048_c0,comp156897_c0,comp28607_c0,comp25608_c0,comp14151_c0,comp12930_c0,co…
Genetic Information Processing	Transcription	RNA polymerase	ko03020	49	comp18319_c0,comp250237_c0,comp25235_c0,comp78877_c0,comp19912_c1,comp27986_c0,comp21765_c0,comp12766_c0,comp21167_c0,comp10043_c0,comp8478_c0,comp9083_c0,comp5468_c0,comp13659_c0,comp2321_c0,comp29297_c0,comp9010_c0,comp22387_c0,comp21038_c1,comp9128_c0,comp25942_c0,comp24954_c0,comp23351_c0,comp24394_c0,comp65148_c0,comp131211_c0,comp251098_c0,comp24284_c0,comp27078_c0,comp433_c0,comp18319_c1,c…
Genetic Information Processing	Transcription	Spliceosome	ko03040	224	comp104877_c0,comp25645_c0,comp26055_c0,comp25788_c0,comp17896_c0,comp26815_c0,comp339076_c0,comp11400_c0,comp205980_c0,comp18899_c0,comp14123_c0,comp26978_c0,comp13645_c0,comp19095_c1,comp28723_c0,comp1221_c0,comp361888_c0,comp25118_c0,comp24611_c0,comp13654_c0,comp158683_c0,comp27917_c0,comp22451_c1,comp21384_c0,comp13893_c0,comp290414_c0,comp21256_c0,comp93548_c0,comp17864_c0,comp12721_c0,comp…
Genetic Information Processing	Translation	Aminoacyl-tRNA biosynthesis	ko00970	53	comp12782_c0,comp26114_c0,comp12724_c0,comp20761_c0,comp26990_c0,comp21014_c0,comp23093_c0,comp24361_c0,comp11674_c0,comp23170_c0,comp23448_c0,comp23581_c0,comp20597_c0,comp11973_c0,comp16806_c0,comp22961_c1,comp20884_c0,comp16743_c0,comp24345_c0,comp13577_c0,comp18578_c0,comp23432_c0,comp10809_c0,comp25739_c0,comp25613_c0,comp247752_c0,comp20753_c0,comp19825_c1,comp8543_c0,comp23472_c0,comp11470…
Genetic Information Processing	Translation	RNA transport	ko03013	228	comp4218_c0,comp64270_c0,comp14474_c0,comp13351_c0,comp19393_c0,comp93493_c0,comp14288_c1,comp18394_c0,comp7857_c0,comp14474_c2,comp72383_c0,comp200299_c0,comp23543_c1,comp11599_c0,comp11669_c0,comp24025_c0,comp26563_c0,comp9372_c0,comp132874_c0,comp72778_c0,comp25176_c0,comp24996_c0,comp144432_c0,comp16580_c0,comp25493_c0,comp14558_c1,comp1034_c1,comp23211_c0,comp22979_c0,comp15816_c0,comp17807_…
Genetic Information Processing	Translation	Ribosome	ko03010	662	comp175450_c0,comp73617_c0,comp84291_c0,comp133179_c0,comp2640_c0,comp2267_c0,comp15555_c0,comp23879_c0,comp98197_c0,comp19019_c0,comp1419_c0,comp17658_c0,comp107920_c0,comp15160_c0,comp99729_c0,comp26295_c0,comp182210_c0,comp192598_c0,comp18654_c0,comp93901_c0,comp157053_c0,comp74335_c0,comp11328_c0,comp24847_c0,comp17247_c0,comp244356_c0,comp833_c0,comp16125_c0,comp8724_c1,comp1214_c0,comp18640…
Genetic Information Processing	Translation	Ribosome biogenesis in eukaryotes	ko03008	92	comp15057_c1,comp12180_c0,comp27540_c0,comp14245_c0,comp23610_c0,comp27547_c0,comp19522_c0,comp23532_c0,comp25860_c0,comp16883_c0,comp195229_c0,comp17817_c0,comp20650_c0,comp341715_c0,comp70272_c0,comp11854_c1,comp19566_c0,comp13957_c2,comp104220_c0,comp20427_c0,comp13292_c0,comp165264_c0,comp1034_c0,comp336891_c0,comp263448_c0,comp17210_c0,comp4782_c0,comp26335_c0,comp25158_c0,comp7488_c0,comp21…
Genetic Information Processing	Translation	mRNA surveillance pathway	ko03015	135	comp27709_c0,comp19976_c0,comp13978_c0,comp18497_c0,comp277718_c0,comp14848_c0,comp1425_c0,comp18156_c0,comp20296_c0,comp8499_c0,comp14744_c0,comp23817_c0,comp128642_c0,comp8231_c0,comp13749_c1,comp12064_c0,comp18844_c0,comp14083_c0,comp25041_c0,comp181898_c0,comp17007_c0,comp25091_c0,comp13068_c0,comp144285_c0,comp20373_c0,comp21545_c0,comp195146_c0,comp14495_c0,comp10240_c0,comp17441_c0,comp214…
Metabolism	Amino acid metabolism	Alanine, aspartate and glutamate metabolism	ko00250	68	comp197352_c0,comp23923_c0,comp101623_c0,comp114151_c0,comp179885_c0,comp351073_c0,comp12649_c0,comp120324_c0,comp25365_c0,comp200711_c0,comp204313_c0,comp337203_c0,comp24745_c0,comp138071_c0,comp13557_c1,comp14476_c0,comp24616_c0,comp207847_c0,comp5528_c0,comp15528_c0,comp13704_c0,comp20455_c0,comp12336_c1,comp15127_c0,comp13889_c0,comp26315_c0,comp13557_c0,comp31100_c0,comp251756_c0,comp203012_…
Metabolism	Amino acid metabolism	Arginine and proline metabolism	ko00330	107	comp28105_c0,comp15828_c1,comp15694_c0,comp207847_c0,comp243841_c0,comp14476_c0,comp20455_c0,comp23042_c0,comp15528_c0,comp5528_c0,comp22164_c0,comp26368_c0,comp101623_c0,comp22680_c0,comp19257_c0,comp92551_c0,comp120324_c0,comp353206_c0,comp12649_c0,comp337203_c0,comp452_c1,comp373275_c0,comp116742_c0,comp24458_c0,comp13939_c1,comp23225_c0,comp19164_c0,comp18997_c0,comp19164_c1,comp25420_c0,comp…
Metabolism	Amino acid metabolism	Cysteine and methionine metabolism	ko00270	96	comp14760_c0,comp18068_c0,comp11732_c0,comp14476_c0,comp22217_c1,comp26368_c0,comp154871_c0,comp25349_c0,comp1715_c0,comp23456_c0,comp15300_c0,comp15039_c1,comp20449_c0,comp26034_c0,comp337203_c0,comp8971_c0,comp10901_c1,comp140022_c0,comp19257_c0,comp194715_c0,comp13707_c0,comp19439_c0,comp15802_c0,comp11706_c0,comp42488_c0,comp18615_c0,comp26426_c0,comp14770_c1,comp23641_c0,comp68952_c0,comp117…
Metabolism	Amino acid metabolism	Glycine, serine and threonine metabolism	ko00260	64	comp22547_c0,comp10986_c0,comp25630_c0,comp19118_c2,comp18046_c0,comp24744_c0,comp14473_c0,comp121855_c0,comp23427_c0,comp21410_c0,comp24635_c0,comp3412_c0,comp26507_c0,comp12954_c0,comp16509_c0,comp7315_c0,comp23880_c0,comp263732_c0,comp24682_c0,comp2815_c0,comp20600_c0,comp12570_c0,comp109273_c0,comp14763_c0,comp13137_c0,comp14625_c0,comp19173_c0,comp77558_c0,comp97460_c0,comp25488_c0,comp28826…
Metabolism	Amino acid metabolism	Histidine metabolism	ko00340	30	comp12874_c0,comp6631_c0,comp22822_c0,comp19575_c0,comp10261_c0,comp9593_c0,comp23354_c0,comp335340_c0,comp218707_c0,comp116742_c0,comp2867_c0,comp18040_c0,comp13103_c1,comp20765_c0,comp18627_c0,comp23917_c0,comp243841_c0,comp7339_c0,comp13687_c0,comp23042_c0,comp22164_c0,comp13367_c0,comp13367_c1,comp10019_c0,comp14627_c0,comp5617_c1,comp77558_c0,comp15828_c1,comp25488_c0,comp18107_c0
Metabolism	Amino acid metabolism	Lysine biosynthesis	ko00300	19	comp240165_c0,comp13011_c0,comp25349_c0,comp77558_c0,comp26287_c0,comp222813_c0,comp136022_c0,comp10966_c0,comp25488_c0,comp12954_c0,comp337339_c0,comp1643_c0,comp202145_c0,comp21929_c0,comp116742_c0,comp10837_c0,comp14131_c0,comp10657_c0,comp19439_c0
Metabolism	Amino acid metabolism	Lysine degradation	ko00310	55	comp91672_c0,comp18724_c0,comp20703_c0,comp9898_c0,comp15828_c1,comp188545_c0,comp10019_c0,comp13367_c1,comp254621_c0,comp75020_c0,comp22164_c0,comp101814_c0,comp23042_c0,comp10777_c0,comp211829_c0,comp216917_c0,comp20703_c1,comp18908_c0,comp116742_c0,comp218707_c0,comp23902_c0,comp25488_c0,comp259023_c0,comp14146_c0,comp202901_c0,comp77558_c0,comp15163_c0,comp13367_c0,comp66921_c0,comp119114_c0,…
Metabolism	Amino acid metabolism	Phenylalanine metabolism	ko00360	117	comp22993_c0,comp35615_c0,comp15263_c0,comp337203_c0,comp35581_c0,comp23354_c0,comp19988_c0,comp15821_c1,comp17130_c0,comp24144_c0,comp197794_c0,comp19062_c0,comp217988_c0,comp85156_c0,comp22163_c2,comp18068_c0,comp8925_c1,comp14476_c0,comp46535_c0,comp115334_c0,comp9229_c0,comp11222_c0,comp93628_c0,comp24073_c0,comp5377_c1,comp110214_c0,comp9704_c1,comp19263_c1,comp221418_c0,comp9954_c1,comp1412…
Metabolism	Amino acid metabolism	Phenylalanine, tyrosine and tryptophan biosynthesis	ko00400	67	comp26393_c0,comp464242_c0,comp24696_c0,comp18483_c1,comp197794_c0,comp24784_c0,comp19470_c0,comp23354_c0,comp337203_c0,comp13215_c0,comp14468_c0,comp17981_c0,comp14476_c0,comp18068_c0,comp164790_c0,comp11698_c1,comp217988_c0,comp24659_c0,comp22203_c0,comp19788_c0,comp246326_c0,comp133652_c0,comp28194_c0,comp17538_c1,comp25914_c0,comp19470_c1,comp94777_c0,comp268305_c0,comp12411_c0,comp10262_c0,c…
Metabolism	Amino acid metabolism	Tryptophan metabolism	ko00380	64	comp23176_c1,comp23442_c0,comp354669_c0,comp66424_c0,comp248552_c0,comp6631_c0,comp77558_c0,comp188798_c0,comp259023_c0,comp25488_c0,comp17070_c1,comp337339_c0,comp132547_c0,comp132133_c0,comp17696_c1,comp13367_c0,comp134083_c0,comp11793_c0,comp216917_c0,comp23902_c0,comp218707_c0,comp47581_c0,comp85815_c0,comp194995_c0,comp13367_c1,comp10019_c0,comp211829_c0,comp102465_c0,comp19179_c0,comp23917_…
Metabolism	Amino acid metabolism	Tyrosine metabolism	ko00350	51	comp20765_c0,comp15901_c1,comp19532_c0,comp9732_c0,comp20375_c0,comp269908_c0,comp23354_c0,comp11592_c0,comp337203_c0,comp250902_c0,comp25630_c0,comp9982_c0,comp24340_c0,comp2914_c0,comp28997_c0,comp9534_c0,comp1208_c0,comp14476_c0,comp18068_c0,comp58496_c0,comp1208_c1,comp22163_c2,comp25943_c0,comp25082_c0,comp24522_c0,comp22203_c0,comp47142_c0,comp26902_c0,comp37302_c0,comp14365_c0,comp261532_c…
Metabolism	Amino acid metabolism	Valine, leucine and isoleucine biosynthesis	ko00290	29	comp24601_c0,comp7435_c0,comp25340_c0,comp26783_c0,comp44461_c0,comp8720_c0,comp7892_c0,comp52766_c0,comp23152_c0,comp87412_c0,comp18913_c1,comp11778_c0,comp25328_c0,comp18211_c0,comp14094_c0,comp23357_c0,comp197782_c0,comp25874_c0,comp21320_c1,comp2122_c0,comp60448_c0,comp158785_c0,comp22903_c0,comp18913_c0,comp18411_c1,comp10282_c0,comp25671_c0,comp25747_c0,comp3140_c0
Metabolism	Amino acid metabolism	Valine, leucine and isoleucine degradation	ko00280	88	comp23917_c0,comp20832_c0,comp131708_c0,comp22822_c0,comp10261_c0,comp203012_c0,comp2867_c0,comp8_c0,comp13103_c1,comp25362_c0,comp14722_c0,comp13363_c0,comp7435_c0,comp271668_c0,comp44461_c0,comp14832_c0,comp194330_c0,comp7339_c0,comp408_c0,comp18211_c0,comp119114_c0,comp12275_c0,comp120411_c0,comp408_c1,comp20703_c1,comp14063_c0,comp116742_c0,comp357185_c0,comp254621_c0,comp13698_c0,comp20832_c…
Metabolism	Biosynthesis of other secondary metabolites	Aflatoxin biosynthesis	ko00254	2	comp241202_c0,comp25590_c0
Metabolism	Biosynthesis of other secondary metabolites	Anthocyanin biosynthesis	ko00942	3	comp116625_c0,comp102335_c0,comp11995_c0
Metabolism	Biosynthesis of other secondary metabolites	Betalain biosynthesis	ko00965	3	comp10790_c0,comp13932_c0,comp25772_c0
Metabolism	Biosynthesis of other secondary metabolites	Butirosin and neomycin biosynthesis	ko00524	6	comp29706_c0,comp14635_c1,comp25122_c0,comp17087_c0,comp13995_c0,comp11160_c0
Metabolism	Biosynthesis of other secondary metabolites	Caffeine metabolism	ko00232	4	comp351827_c0,comp502654_c0,comp14653_c0,comp16293_c0
Metabolism	Biosynthesis of other secondary metabolites	Flavone and flavonol biosynthesis	ko00944	13	comp18981_c1,comp22663_c0,comp22810_c0,comp32096_c0,comp20353_c0,comp27988_c0,comp13745_c0,comp18981_c0,comp8047_c0,comp5067_c0,comp11782_c0,comp23716_c0,comp14933_c0
Metabolism	Biosynthesis of other secondary metabolites	Flavonoid biosynthesis	ko00941	44	comp16359_c1,comp11359_c1,comp27228_c0,comp27988_c0,comp337491_c0,comp23190_c1,comp22806_c0,comp16359_c0,comp24567_c0,comp11019_c0,comp26717_c0,comp11232_c0,comp10246_c0,comp11121_c1,comp9806_c0,comp17039_c0,comp9919_c0,comp17039_c1,comp8925_c0,comp265820_c0,comp15050_c0,comp122404_c0,comp23933_c0,comp508983_c0,comp11121_c0,comp272300_c0,comp11222_c0,comp10152_c0,comp5067_c0,comp91818_c0,comp2049…
Metabolism	Biosynthesis of other secondary metabolites	Glucosinolate biosynthesis	ko00966	4	comp28363_c0,comp19092_c0,comp23442_c0,comp46105_c0
Metabolism	Biosynthesis of other secondary metabolites	Indole alkaloid biosynthesis	ko00901	3	comp45351_c0,comp73251_c0,comp20458_c0
Metabolism	Biosynthesis of other secondary metabolites	Isoflavonoid biosynthesis	ko00943	3	comp12214_c0,comp60744_c0,comp9929_c1
Metabolism	Biosynthesis of other secondary metabolites	Isoquinoline alkaloid biosynthesis	ko00950	22	comp26902_c0,comp19532_c0,comp22203_c0,comp9982_c0,comp25630_c0,comp337203_c0,comp22163_c1,comp11592_c0,comp9534_c0,comp337339_c0,comp28997_c0,comp2914_c0,comp19532_c1,comp18068_c1,comp22476_c0,comp22163_c2,comp1208_c1,comp10262_c0,comp18068_c0,comp22163_c0,comp1208_c0,comp14476_c0
Metabolism	Biosynthesis of other secondary metabolites	Novobiocin biosynthesis	ko00401	9	comp1208_c1,comp1208_c0,comp18068_c0,comp23354_c0,comp2914_c0,comp337339_c0,comp9534_c0,comp22203_c0,comp18068_c1
Metabolism	Biosynthesis of other secondary metabolites	Phenylpropanoid biosynthesis	ko00940	143	comp193040_c0,comp156854_c0,comp29460_c0,comp21676_c0,comp109_c0,comp16017_c0,comp23619_c0,comp26234_c0,comp19263_c1,comp221418_c0,comp23933_c0,comp508983_c0,comp83588_c0,comp84086_c0,comp18523_c0,comp92251_c0,comp85156_c0,comp46535_c0,comp13540_c0,comp9229_c0,comp11222_c0,comp35581_c0,comp19988_c0,comp25624_c0,comp19216_c0,comp243451_c0,comp201555_c0,comp11232_c0,comp17524_c0,comp23190_c1,comp22…
Metabolism	Biosynthesis of other secondary metabolites	Stilbenoid, diarylheptanoid and gingerol biosynthesis	ko00945	41	comp2147_c0,comp22806_c0,comp23190_c1,comp337491_c0,comp17480_c0,comp11019_c0,comp22256_c1,comp10246_c0,comp11232_c0,comp174313_c0,comp11359_c1,comp137733_c0,comp10544_c0,comp58216_c0,comp21345_c1,comp508983_c0,comp193937_c0,comp23933_c0,comp19078_c0,comp105616_c0,comp11121_c1,comp17039_c0,comp17039_c1,comp8925_c0,comp59392_c0,comp8925_c1,comp18472_c0,comp11359_c0,comp19062_c0,comp11222_c0,comp27…
Metabolism	Biosynthesis of other secondary metabolites	Streptomycin biosynthesis	ko00521	12	comp29706_c0,comp11160_c0,comp160369_c0,comp17087_c0,comp13995_c0,comp14635_c1,comp16637_c2,comp24451_c0,comp21486_c0,comp26555_c0,comp16637_c1,comp25122_c0
Metabolism	Biosynthesis of other secondary metabolites	Tropane, piperidine and pyridine alkaloid biosynthesis	ko00960	29	comp1208_c1,comp13527_c0,comp10262_c0,comp22163_c2,comp14476_c0,comp1208_c0,comp22163_c0,comp18068_c0,comp19532_c1,comp2914_c0,comp9534_c0,comp337339_c0,comp17661_c0,comp28997_c0,comp24924_c0,comp14966_c0,comp18068_c1,comp10444_c0,comp9982_c0,comp25630_c0,comp22771_c0,comp337203_c0,comp23354_c0,comp20083_c0,comp22163_c1,comp11592_c0,comp26902_c0,comp19532_c0,comp22203_c0
Metabolism	Carbohydrate metabolism	Amino sugar and nucleotide sugar metabolism	ko00520	153	comp14214_c0,comp24717_c0,comp144851_c0,comp72039_c0,comp24620_c0,comp239322_c0,comp22954_c0,comp12168_c0,comp12145_c0,comp15820_c1,comp19356_c1,comp24600_c0,comp73036_c0,comp25238_c0,comp253772_c0,comp13403_c1,comp20685_c1,comp56850_c0,comp69007_c0,comp94_c1,comp84101_c0,comp16637_c2,comp163894_c0,comp159518_c0,comp12227_c0,comp21801_c0,comp16637_c1,comp19574_c0,comp16237_c0,comp12765_c0,comp472…
Metabolism	Carbohydrate metabolism	Ascorbate and aldarate metabolism	ko00053	47	comp11289_c0,comp24018_c0,comp15828_c1,comp24335_c0,comp10019_c0,comp29422_c0,comp13367_c1,comp12227_c0,comp23042_c0,comp22164_c0,comp30494_c0,comp736_c1,comp24448_c0,comp94_c0,comp218707_c0,comp116742_c0,comp23862_c0,comp13677_c0,comp26223_c0,comp25488_c0,comp5848_c0,comp133000_c0,comp15348_c0,comp77558_c0,comp26972_c0,comp19597_c0,comp736_c0,comp13367_c0,comp27169_c0,comp3230_c0,comp12145_c0,co…
Metabolism	Carbohydrate metabolism	Butanoate metabolism	ko00650	28	comp197211_c0,comp23902_c0,comp10282_c0,comp131708_c0,comp203012_c0,comp24745_c0,comp1863_c0,comp23923_c0,comp14365_c0,comp20703_c1,comp216917_c0,comp354669_c0,comp408_c1,comp248280_c0,comp408_c0,comp23357_c0,comp194330_c0,comp11297_c0,comp132133_c0,comp119114_c0,comp101814_c0,comp188545_c0,comp254621_c0,comp23926_c0,comp14722_c0,comp27965_c0,comp259023_c0,comp20703_c0
Metabolism	Carbohydrate metabolism	C5-Branched dibasic acid metabolism	ko00660	7	comp24601_c0,comp21320_c1,comp25340_c0,comp60448_c0,comp10282_c0,comp7892_c0,comp23357_c0
Metabolism	Carbohydrate metabolism	Citrate cycle (TCA cycle)	ko00020	83	comp11362_c0,comp33186_c0,comp194715_c0,comp24738_c0,comp24525_c0,comp14958_c1,comp199950_c0,comp12524_c0,comp24042_c0,comp10558_c0,comp157582_c0,comp1715_c0,comp140299_c0,comp17982_c0,comp156456_c0,comp14986_c0,comp91672_c0,comp14760_c0,comp6841_c0,comp30082_c0,comp194868_c0,comp1863_c0,comp256639_c0,comp144226_c0,comp370715_c0,comp134111_c0,comp161066_c0,comp14958_c0,comp256057_c0,comp20143_c0,…
Metabolism	Carbohydrate metabolism	Fructose and mannose metabolism	ko00051	87	comp114354_c0,comp329400_c0,comp170768_c0,comp2518_c0,comp17087_c0,comp11143_c0,comp14835_c0,comp22392_c1,comp160581_c0,comp21831_c0,comp334699_c0,comp25076_c0,comp12765_c0,comp21680_c3,comp13995_c0,comp379133_c0,comp24509_c0,comp21680_c1,comp21728_c0,comp17040_c0,comp253772_c0,comp136269_c0,comp189399_c0,comp156840_c0,comp27734_c0,comp13060_c0,comp69120_c0,comp248848_c0,comp346910_c0,comp25486_c…
Metabolism	Carbohydrate metabolism	Galactose metabolism	ko00052	74	comp24451_c0,comp17087_c0,comp160581_c0,comp14835_c0,comp264149_c0,comp78593_c0,comp16637_c1,comp19104_c0,comp16637_c2,comp10318_c0,comp8176_c0,comp13995_c0,comp19574_c0,comp21680_c3,comp24227_c0,comp20419_c0,comp21680_c1,comp25238_c0,comp16457_c0,comp18823_c2,comp18823_c0,comp25486_c0,comp18907_c0,comp17750_c0,comp18823_c1,comp23429_c1,comp20666_c3,comp25609_c0,comp109164_c0,comp23361_c0,comp100…
Metabolism	Carbohydrate metabolism	Glycolysis / Gluconeogenesis	ko00010	171	comp18657_c0,comp7339_c0,comp24769_c0,comp188582_c0,comp14740_c0,comp24036_c0,comp104822_c0,comp23501_c0,comp24097_c0,comp4796_c0,comp13345_c0,comp540006_c0,comp15995_c1,comp19106_c0,comp8522_c0,comp13103_c1,comp11011_c1,comp25122_c0,comp10300_c0,comp56205_c0,comp14635_c1,comp23441_c0,comp160369_c0,comp31022_c0,comp11299_c0,comp14835_c3,comp23042_c0,comp29706_c0,comp125197_c0,comp18123_c0,comp220…
Metabolism	Carbohydrate metabolism	Glyoxylate and dicarboxylate metabolism	ko00630	97	comp15672_c1,comp11793_c1,comp24637_c0,comp22393_c0,comp101623_c0,comp179885_c0,comp114151_c0,comp24016_c0,comp12649_c0,comp22272_c0,comp194715_c0,comp120324_c0,comp11044_c0,comp20703_c1,comp59155_c0,comp207847_c0,comp14760_c0,comp24378_c0,comp5528_c0,comp15528_c0,comp13704_c0,comp14625_c1,comp24301_c0,comp20455_c0,comp1715_c0,comp20703_c0,comp134111_c0,comp124042_c0,comp24708_c0,comp24032_c0,com…
Metabolism	Carbohydrate metabolism	Inositol phosphate metabolism	ko00562	59	comp22761_c0,comp26517_c0,comp9691_c0,comp23217_c0,comp20405_c0,comp21486_c0,comp77898_c0,comp25636_c0,comp8250_c0,comp25269_c0,comp25186_c0,comp29422_c0,comp20832_c1,comp28493_c0,comp139839_c0,comp26968_c0,comp23402_c1,comp11143_c0,comp19327_c0,comp25606_c0,comp16740_c0,comp200602_c0,comp19726_c0,comp26348_c0,comp19327_c1,comp8387_c0,comp116564_c0,comp26555_c0,comp116826_c0,comp193245_c0,comp250…
Metabolism	Carbohydrate metabolism	Pentose and glucuronate interconversions	ko00040	57	comp15136_c0,comp15175_c0,comp26095_c0,comp94_c0,comp27019_c0,comp9403_c0,comp13427_c0,comp218707_c0,comp26830_c0,comp21225_c0,comp42210_c0,comp28851_c0,comp12227_c0,comp10019_c0,comp13367_c1,comp23994_c0,comp24335_c0,comp15828_c1,comp17293_c0,comp30379_c0,comp736_c1,comp17293_c1,comp26943_c0,comp15651_c0,comp24430_c0,comp27689_c0,comp12747_c1,comp38954_c0,comp24568_c0,comp23042_c0,comp22164_c0,c…
Metabolism	Carbohydrate metabolism	Pentose phosphate pathway	ko00030	79	comp69120_c0,comp20501_c0,comp25486_c0,comp21680_c1,comp17040_c0,comp189399_c0,comp25292_c0,comp25382_c0,comp28186_c0,comp25179_c0,comp18221_c0,comp23816_c0,comp24407_c0,comp17549_c1,comp157210_c0,comp14549_c0,comp23849_c0,comp158211_c0,comp15549_c0,comp25279_c0,comp14835_c0,comp13158_c1,comp160581_c0,comp291505_c0,comp14325_c0,comp21461_c0,comp24451_c0,comp1792_c0,comp329400_c0,comp13252_c0,comp…
Metabolism	Carbohydrate metabolism	Propanoate metabolism	ko00640	60	comp20703_c0,comp8_c1,comp20449_c0,comp15828_c1,comp25269_c0,comp188545_c0,comp20832_c1,comp14220_c0,comp140299_c0,comp254621_c0,comp10019_c0,comp13367_c1,comp25165_c0,comp26148_c0,comp22164_c0,comp101814_c0,comp23042_c0,comp22761_c0,comp20180_c0,comp21827_c0,comp216917_c0,comp20703_c1,comp9452_c0,comp24515_c0,comp26937_c0,comp165839_c0,comp16698_c0,comp116742_c0,comp218707_c0,comp171506_c0,comp2…
Metabolism	Carbohydrate metabolism	Pyruvate metabolism	ko00620	118	comp23902_c0,comp24050_c0,comp24927_c0,comp22928_c1,comp26937_c0,comp218707_c0,comp9452_c0,comp16006_c0,comp22440_c0,comp216917_c0,comp24043_c0,comp53713_c0,comp26096_c0,comp25859_c0,comp24317_c0,comp52766_c0,comp16860_c1,comp22824_c0,comp10019_c0,comp13367_c1,comp8292_c0,comp16006_c1,comp24682_c0,comp6631_c0,comp24761_c0,comp16860_c2,comp13559_c1,comp14435_c0,comp12975_c0,comp23870_c0,comp18401_…
Metabolism	Carbohydrate metabolism	Starch and sucrose metabolism	ko00500	172	comp25122_c0,comp21804_c0,comp27674_c0,comp17536_c0,comp9702_c0,comp14635_c1,comp7383_c0,comp5144_c0,comp16017_c0,comp7703_c0,comp42255_c0,comp31960_c0,comp191443_c0,comp23005_c0,comp9803_c0,comp9850_c0,comp3230_c0,comp21676_c0,comp22301_c1,comp78128_c0,comp266890_c0,comp18412_c0,comp19216_c0,comp10314_c0,comp327105_c0,comp46547_c0,comp14685_c0,comp14834_c2,comp28851_c0,comp14114_c0,comp19715_c1,…
Metabolism	Energy metabolism	Carbon fixation in photosynthetic organisms	ko00710	115	comp25279_c0,comp9982_c0,comp204224_c0,comp24050_c0,comp11143_c0,comp13211_c0,comp13158_c1,comp25022_c0,comp21461_c0,comp329400_c0,comp19532_c0,comp7084_c0,comp334699_c0,comp24317_c0,comp25859_c0,comp29579_c0,comp53713_c0,comp28997_c0,comp13160_c1,comp16860_c1,comp23870_c0,comp12975_c0,comp13060_c0,comp69120_c0,comp25369_c0,comp25013_c0,comp16860_c2,comp13559_c1,comp17040_c0,comp26902_c0,comp1215…
Metabolism	Energy metabolism	Carbon fixation pathways in prokaryotes	ko00720	57	comp20703_c0,comp331496_c0,comp17982_c0,comp24853_c0,comp156456_c0,comp25165_c0,comp189794_c0,comp2581_c0,comp6841_c0,comp20180_c0,comp24146_c0,comp24525_c0,comp216917_c0,comp20703_c1,comp6799_c0,comp11362_c0,comp9452_c0,comp24515_c0,comp33186_c0,comp16698_c0,comp14647_c2,comp24042_c0,comp14958_c1,comp201256_c0,comp23902_c0,comp13140_c1,comp404243_c0,comp24804_c0,comp259023_c0,comp835_c0,comp1314…
Metabolism	Energy metabolism	Methane metabolism	ko00680	89	comp21680_c1,comp17040_c0,comp189399_c0,comp24522_c0,comp25567_c0,comp2815_c0,comp11341_c0,comp69120_c0,comp23880_c0,comp7315_c0,comp13384_c1,comp25486_c0,comp24712_c0,comp24804_c0,comp17549_c1,comp28826_c0,comp14625_c0,comp22342_c0,comp14647_c3,comp18221_c0,comp12570_c0,comp23816_c0,comp135355_c0,comp15901_c0,comp24744_c0,comp17355_c0,comp329400_c0,comp19118_c2,comp22547_c0,comp16545_c0,comp1483…
Metabolism	Energy metabolism	Nitrogen metabolism	ko00910	41	comp7034_c0,comp19564_c0,comp23642_c0,comp78320_c0,comp43754_c0,comp270815_c0,comp207847_c0,comp20708_c0,comp5528_c0,comp15528_c0,comp60621_c0,comp24301_c0,comp20455_c0,comp101623_c0,comp25221_c0,comp12649_c0,comp13939_c0,comp15724_c1,comp120324_c0,comp72368_c0,comp23135_c2,comp13939_c1,comp14203_c0,comp28861_c0,comp15304_c0,comp239048_c0,comp13362_c0,comp11205_c0,comp22350_c0,comp30257_c0,comp23…
Metabolism	Energy metabolism	Oxidative phosphorylation	ko00190	255	comp2435_c0,comp299322_c0,comp25063_c0,comp25397_c0,comp14243_c0,comp13867_c0,comp7125_c0,comp193312_c0,comp7289_c0,comp10787_c1,comp22969_c0,comp927_c1,comp197855_c0,comp7629_c0,comp20206_c0,comp154710_c0,comp29649_c0,comp24321_c0,comp13764_c1,comp14899_c0,comp156473_c0,comp232822_c0,comp299943_c0,comp25692_c0,comp24059_c0,comp133938_c0,comp18266_c0,comp24103_c0,comp239695_c0,comp23060_c0,comp35…
Metabolism	Energy metabolism	Photosynthesis	ko00195	50	comp24158_c0,comp26544_c0,comp23677_c0,comp19443_c0,comp23673_c0,comp51276_c0,comp20464_c0,comp25997_c0,comp11336_c0,comp21937_c0,comp53643_c0,comp23753_c0,comp14761_c1,comp23731_c0,comp23715_c0,comp50527_c0,comp14761_c2,comp250870_c0,comp21144_c0,comp13550_c0,comp23653_c0,comp23675_c0,comp12415_c0,comp21974_c0,comp20481_c0,comp93108_c0,comp24095_c0,comp20402_c0,comp23651_c0,comp8944_c0,comp23670…
Metabolism	Energy metabolism	Photosynthesis - antenna proteins	ko00196	17	comp9475_c0,comp155707_c0,comp22397_c0,comp11272_c0,comp23928_c0,comp28138_c0,comp23892_c0,comp22626_c0,comp23720_c0,comp26081_c0,comp11247_c0,comp87936_c0,comp23664_c0,comp23717_c0,comp23722_c0,comp11471_c1,comp23718_c0
Metabolism	Energy metabolism	Sulfur metabolism	ko00920	41	comp117171_c0,comp135368_c0,comp116922_c0,comp21650_c0,comp283278_c0,comp272720_c0,comp18568_c0,comp17042_c0,comp175659_c0,comp18064_c0,comp21602_c0,comp25304_c0,comp204493_c0,comp26934_c0,comp10307_c0,comp11706_c0,comp520626_c0,comp14483_c0,comp7909_c0,comp24831_c0,comp28224_c0,comp110850_c0,comp26968_c0,comp10901_c0,comp10901_c1,comp18077_c0,comp74098_c0,comp15281_c0,comp17626_c0,comp15039_c1,c…
Metabolism	Glycan biosynthesis and metabolism	Glycosaminoglycan biosynthesis - chondroitin sulfate / dermatan sulfate	ko00532	1	comp19938_c0
Metabolism	Glycan biosynthesis and metabolism	Glycosaminoglycan biosynthesis - heparan sulfate / heparin	ko00534	1	comp19938_c0
Metabolism	Glycan biosynthesis and metabolism	Glycosaminoglycan degradation	ko00531	12	comp29880_c0,comp18551_c0,comp20480_c0,comp1189_c0,comp20078_c0,comp18277_c0,comp9786_c0,comp117414_c0,comp14214_c0,comp97390_c0,comp22525_c0,comp21801_c0
Metabolism	Glycan biosynthesis and metabolism	Glycosphingolipid biosynthesis - ganglio series	ko00604	6	comp18277_c0,comp21801_c0,comp1189_c0,comp97390_c0,comp29880_c0,comp14214_c0
Metabolism	Glycan biosynthesis and metabolism	Glycosphingolipid biosynthesis - globo series	ko00603	15	comp21801_c0,comp168675_c0,comp31477_c0,comp118277_c0,comp28484_c0,comp97390_c0,comp11725_c0,comp13358_c0,comp14214_c0,comp109164_c0,comp18907_c0,comp1189_c0,comp10049_c0,comp24941_c0,comp29880_c0
Metabolism	Glycan biosynthesis and metabolism	Glycosylphosphatidylinositol(GPI)-anchor biosynthesis	ko00563	21	comp25156_c0,comp13821_c0,comp21119_c0,comp19348_c0,comp9230_c0,comp33045_c0,comp9710_c0,comp8386_c0,comp28000_c0,comp21879_c0,comp8315_c0,comp8996_c0,comp22049_c0,comp7910_c0,comp17615_c0,comp21235_c0,comp22138_c0,comp19419_c0,comp20211_c0,comp19778_c0,comp9815_c0
Metabolism	Glycan biosynthesis and metabolism	Lipopolysaccharide biosynthesis	ko00540	6	comp1491_c0,comp17968_c0,comp53666_c0,comp13333_c0,comp22777_c0,comp195130_c0
Metabolism	Glycan biosynthesis and metabolism	N-Glycan biosynthesis	ko00510	41	comp8473_c1,comp21333_c0,comp25198_c0,comp24138_c0,comp25227_c0,comp26101_c0,comp14926_c0,comp18029_c0,comp22697_c2,comp26293_c0,comp15520_c0,comp84094_c0,comp26674_c0,comp22957_c0,comp22295_c0,comp19581_c0,comp26781_c0,comp20668_c0,comp27131_c0,comp19919_c0,comp12280_c0,comp21885_c0,comp19018_c0,comp62232_c0,comp11552_c0,comp8473_c0,comp22697_c0,comp19634_c0,comp64093_c0,comp25156_c0,comp18954_c…
Metabolism	Glycan biosynthesis and metabolism	Other glycan degradation	ko00511	21	comp17868_c0,comp46354_c0,comp16843_c0,comp13544_c0,comp17601_c0,comp48376_c0,comp24714_c0,comp1189_c0,comp18277_c0,comp118865_c0,comp14214_c0,comp25609_c0,comp9047_c0,comp97390_c0,comp22358_c1,comp21801_c0,comp19444_c0,comp29880_c0,comp18927_c0,comp23100_c0,comp19502_c0
Metabolism	Glycan biosynthesis and metabolism	Other types of O-glycan biosynthesis	ko00514	7	comp14607_c0,comp11229_c0,comp352264_c0,comp25932_c0,comp22705_c4,comp165139_c0,comp22705_c2
Metabolism	Glycan biosynthesis and metabolism	Peptidoglycan biosynthesis	ko00550	3	comp23381_c0,comp4723_c0,comp10062_c0
Metabolism	Glycan biosynthesis and metabolism	Various types of N-glycan biosynthesis	ko00513	29	comp24138_c0,comp25227_c0,comp25198_c0,comp21333_c0,comp11552_c0,comp26101_c0,comp19299_c0,comp22697_c2,comp18565_c0,comp19508_c0,comp22697_c0,comp18029_c0,comp14926_c0,comp12412_c0,comp9993_c0,comp15520_c0,comp26212_c0,comp26293_c0,comp26674_c0,comp22697_c1,comp20668_c0,comp22889_c0,comp26781_c0,comp22295_c0,comp18621_c0,comp22812_c0,comp19299_c1,comp19919_c0,comp13454_c0
Metabolism	Lipid metabolism	Arachidonic acid metabolism	ko00590	22	comp92017_c0,comp3235_c0,comp15764_c0,comp3606_c0,comp138360_c0,comp15676_c0,comp21232_c0,comp156596_c0,comp8093_c0,comp9355_c0,comp26228_c0,comp12541_c0,comp28292_c0,comp18951_c1,comp28271_c0,comp21752_c0,comp8523_c0,comp7780_c0,comp20249_c0,comp13504_c0,comp193111_c0,comp15111_c0
Metabolism	Lipid metabolism	Biosynthesis of unsaturated fatty acids	ko01040	49	comp8981_c0,comp360495_c0,comp250707_c0,comp245807_c0,comp16051_c0,comp161215_c0,comp188545_c0,comp121700_c0,comp72406_c0,comp14832_c1,comp18771_c0,comp101814_c0,comp23292_c0,comp28436_c0,comp14772_c1,comp120411_c0,comp67820_c0,comp266018_c0,comp73225_c0,comp24057_c0,comp20559_c0,comp202875_c0,comp133349_c0,comp10074_c0,comp905_c1,comp24212_c0,comp26639_c0,comp24910_c0,comp23524_c0,comp119114_c0,…
Metabolism	Lipid metabolism	Cutin, suberine and wax biosynthesis	ko00073	23	comp258833_c0,comp23301_c2,comp20674_c0,comp9544_c0,comp42307_c0,comp190680_c0,comp18947_c0,comp27868_c0,comp345589_c0,comp20674_c1,comp8820_c0,comp56156_c0,comp249515_c0,comp104961_c0,comp120962_c0,comp59619_c0,comp236860_c0,comp56052_c0,comp27546_c0,comp21347_c0,comp193264_c0,comp63869_c0,comp43773_c0
Metabolism	Lipid metabolism	Ether lipid metabolism	ko00565	35	comp23321_c0,comp24443_c0,comp15141_c0,comp25000_c0,comp19487_c2,comp351075_c0,comp7780_c0,comp19533_c0,comp19428_c1,comp23896_c0,comp9632_c1,comp118528_c0,comp19428_c0,comp26296_c0,comp264996_c0,comp114092_c0,comp16824_c0,comp19487_c0,comp21232_c0,comp22513_c0,comp28914_c0,comp126503_c0,comp13671_c0,comp8250_c0,comp20249_c0,comp21785_c0,comp11446_c0,comp66332_c0,comp19487_c1,comp196374_c0,comp11…
Metabolism	Lipid metabolism	Fatty acid biosynthesis	ko00061	32	comp28436_c0,comp24515_c0,comp9452_c0,comp14038_c0,comp16698_c0,comp10258_c0,comp14878_c0,comp9400_c0,comp202875_c0,comp25165_c0,comp22700_c1,comp20180_c0,comp16284_c0,comp117096_c0,comp241202_c0,comp21337_c2,comp127305_c0,comp26548_c0,comp25590_c0,comp24895_c0,comp8441_c0,comp254071_c0,comp133349_c0,comp19842_c1,comp48684_c0,comp14194_c0,comp26837_c0,comp13951_c0,comp36627_c0,comp41413_c0,comp21…
Metabolism	Lipid metabolism	Fatty acid degradation	ko00071	86	comp240803_c0,comp22822_c0,comp10261_c0,comp2867_c0,comp8_c0,comp13103_c1,comp8522_c0,comp26151_c0,comp15640_c1,comp25135_c0,comp23917_c0,comp25023_c0,comp2725_c0,comp14832_c0,comp7339_c0,comp194330_c0,comp18657_c0,comp11831_c0,comp119114_c0,comp30152_c0,comp18922_c1,comp12897_c0,comp19416_c0,comp271668_c0,comp15995_c1,comp18714_c0,comp540006_c0,comp10074_c0,comp393578_c0,comp23149_c1,comp74322_c…
Metabolism	Lipid metabolism	Fatty acid elongation	ko00062	37	comp133354_c0,comp26214_c0,comp12304_c0,comp10587_c0,comp128242_c0,comp28009_c0,comp18522_c0,comp12258_c0,comp26325_c0,comp26291_c0,comp194330_c0,comp61099_c0,comp119114_c0,comp132133_c0,comp325795_c0,comp28598_c0,comp26639_c0,comp214313_c0,comp24910_c0,comp54237_c0,comp26072_c0,comp16009_c0,comp19269_c0,comp19635_c1,comp27219_c0,comp193545_c0,comp101814_c0,comp163754_c0,comp19867_c1,comp158949_c…
Metabolism	Lipid metabolism	Glycerolipid metabolism	ko00561	66	comp77558_c0,comp38045_c0,comp25488_c0,comp109164_c0,comp21856_c1,comp23088_c0,comp19089_c0,comp10049_c0,comp13367_c0,comp28998_c0,comp18363_c0,comp29354_c0,comp32975_c0,comp21232_c0,comp18907_c0,comp6631_c0,comp23470_c0,comp11879_c0,comp24474_c0,comp26296_c0,comp13152_c0,comp13367_c1,comp10019_c0,comp19400_c0,comp7366_c0,comp19798_c0,comp21856_c0,comp107927_c0,comp218707_c0,comp168675_c0,comp265…
Metabolism	Lipid metabolism	Glycerophospholipid metabolism	ko00564	83	comp28914_c0,comp32975_c0,comp21232_c0,comp264996_c0,comp11879_c0,comp14388_c0,comp24474_c0,comp26296_c0,comp118528_c0,comp9632_c1,comp21214_c1,comp23896_c0,comp18502_c0,comp16212_c0,comp20226_c0,comp15141_c0,comp24443_c0,comp10112_c0,comp8196_c0,comp9632_c0,comp21214_c0,comp27762_c0,comp24285_c0,comp107927_c0,comp19487_c1,comp66332_c0,comp19798_c0,comp11446_c0,comp21785_c0,comp13152_c0,comp20249…
Metabolism	Lipid metabolism	Linoleic acid metabolism	ko00591	36	comp14213_c0,comp91869_c0,comp70167_c0,comp24727_c0,comp114542_c0,comp159389_c0,comp240959_c0,comp21245_c1,comp68921_c0,comp10801_c0,comp21232_c0,comp109073_c0,comp15412_c0,comp201508_c0,comp14213_c1,comp18014_c1,comp7780_c0,comp21998_c0,comp6355_c0,comp73956_c0,comp154390_c0,comp11305_c0,comp16293_c0,comp77563_c0,comp118814_c0,comp10945_c0,comp77073_c0,comp4685_c0,comp114355_c0,comp17525_c0,comp…
Metabolism	Lipid metabolism	Primary bile acid biosynthesis	ko00120	4	comp58659_c0,comp243219_c0,comp341382_c0,comp1334_c0
Metabolism	Lipid metabolism	Sphingolipid metabolism	ko00600	41	comp10791_c0,comp48976_c0,comp30644_c0,comp168675_c0,comp25609_c0,comp11216_c0,comp19717_c0,comp18219_c0,comp109164_c0,comp16400_c1,comp79736_c0,comp10049_c0,comp12026_c0,comp24872_c0,comp25458_c0,comp26823_c0,comp132076_c0,comp27044_c0,comp18907_c0,comp25295_c0,comp16230_c0,comp21192_c0,comp22695_c0,comp28484_c0,comp223606_c0,comp90303_c0,comp19236_c0,comp46432_c0,comp22227_c0,comp21608_c0,comp1…
Metabolism	Lipid metabolism	Steroid biosynthesis	ko00100	48	comp16964_c1,comp10780_c0,comp28806_c0,comp84677_c0,comp15339_c1,comp145479_c0,comp244413_c0,comp23339_c2,comp364926_c0,comp106421_c0,comp187827_c0,comp67654_c0,comp303_c0,comp23062_c0,comp13679_c0,comp15339_c0,comp6697_c0,comp138354_c0,comp23503_c0,comp15194_c0,comp16964_c0,comp37879_c0,comp15660_c0,comp11083_c0,comp14058_c1,comp10241_c0,comp61120_c0,comp23339_c0,comp24329_c0,comp61752_c0,comp14…
Metabolism	Lipid metabolism	Steroid hormone biosynthesis	ko00140	7	comp154390_c0,comp21209_c0,comp26325_c0,comp121700_c0,comp24910_c0,comp193111_c0,comp16293_c0
Metabolism	Lipid metabolism	Synthesis and degradation of ketone bodies	ko00072	14	comp14722_c0,comp23926_c0,comp20703_c0,comp408_c1,comp259023_c0,comp216917_c0,comp354669_c0,comp20703_c1,comp11297_c0,comp131708_c0,comp23902_c0,comp248280_c0,comp197211_c0,comp408_c0
Metabolism	Lipid metabolism	alpha-Linolenic acid metabolism	ko00592	67	comp14213_c1,comp14832_c0,comp109073_c0,comp10074_c0,comp21998_c0,comp12792_c0,comp7780_c0,comp19340_c0,comp19340_c1,comp68921_c0,comp26151_c0,comp5690_c0,comp91869_c0,comp14213_c0,comp25023_c0,comp15640_c1,comp25135_c0,comp10801_c0,comp8300_c0,comp18711_c0,comp114355_c0,comp4685_c0,comp77073_c0,comp10945_c0,comp43209_c0,comp60861_c0,comp108135_c0,comp19289_c0,comp18242_c0,comp17525_c1,comp11305_…
Metabolism	Metabolism of cofactors and vitamins	Biotin metabolism	ko00780	18	comp188117_c0,comp27057_c0,comp14878_c0,comp8441_c0,comp9400_c0,comp26548_c0,comp14038_c0,comp4265_c0,comp361000_c0,comp5146_c0,comp19625_c0,comp41413_c0,comp14194_c0,comp26837_c0,comp13315_c0,comp28490_c0,comp22700_c1,comp5146_c1
Metabolism	Metabolism of cofactors and vitamins	Folate biosynthesis	ko00790	13	comp12353_c0,comp20637_c1,comp15962_c0,comp9069_c0,comp20801_c0,comp20726_c0,comp21378_c0,comp17754_c0,comp19747_c0,comp9718_c0,comp10291_c0,comp23191_c0,comp17766_c0
Metabolism	Metabolism of cofactors and vitamins	Lipoic acid metabolism	ko00785	4	comp7973_c0,comp17746_c0,comp25702_c0,comp9101_c0
Metabolism	Metabolism of cofactors and vitamins	Nicotinate and nicotinamide metabolism	ko00760	16	comp236414_c0,comp26864_c0,comp15782_c0,comp22144_c0,comp23127_c1,comp10141_c0,comp15540_c0,comp22144_c1,comp27235_c0,comp14371_c0,comp20736_c0,comp20830_c0,comp22839_c1,comp160771_c0,comp27196_c0,comp9633_c0
Metabolism	Metabolism of cofactors and vitamins	One carbon pool by folate	ko00670	20	comp14625_c1,comp24276_c0,comp121855_c0,comp23191_c0,comp3412_c0,comp26507_c0,comp21014_c0,comp24635_c0,comp21410_c0,comp404243_c0,comp14625_c0,comp12167_c0,comp10986_c0,comp14009_c0,comp20795_c0,comp190871_c0,comp8285_c0,comp25050_c0,comp24016_c0,comp14197_c0
Metabolism	Metabolism of cofactors and vitamins	Pantothenate and CoA biosynthesis	ko00770	33	comp11528_c0,comp20572_c0,comp25747_c0,comp10282_c0,comp2122_c0,comp15020_c0,comp158785_c0,comp22903_c0,comp18896_c0,comp12443_c0,comp23357_c0,comp18211_c0,comp23186_c0,comp44461_c0,comp22433_c0,comp7435_c0,comp26929_c0,comp8720_c0,comp20699_c0,comp3140_c0,comp25874_c0,comp18913_c0,comp18913_c1,comp87412_c0,comp11778_c0,comp14094_c0,comp18097_c0,comp25328_c0,comp27014_c0,comp36266_c0,comp8246_c0,…
Metabolism	Metabolism of cofactors and vitamins	Porphyrin and chlorophyll metabolism	ko00860	40	comp25692_c0,comp20227_c1,comp10412_c0,comp13521_c0,comp28613_c0,comp263732_c0,comp24154_c0,comp10312_c0,comp25199_c0,comp9115_c0,comp160537_c0,comp14963_c0,comp26073_c0,comp15487_c0,comp24913_c0,comp57022_c0,comp21526_c0,comp188358_c0,comp23861_c0,comp22740_c1,comp26115_c0,comp250434_c0,comp25207_c0,comp14055_c0,comp14817_c0,comp18442_c0,comp12518_c0,comp16076_c0,comp11973_c0,comp24322_c0,comp16…
Metabolism	Metabolism of cofactors and vitamins	Retinol metabolism	ko00830	29	comp18657_c0,comp15901_c0,comp19089_c0,comp52933_c0,comp58496_c0,comp25943_c0,comp13419_c0,comp12897_c0,comp193111_c0,comp24340_c0,comp273328_c0,comp15995_c1,comp540006_c0,comp18714_c0,comp242847_c0,comp155116_c0,comp154390_c0,comp8522_c0,comp257466_c0,comp15901_c1,comp1072_c1,comp16293_c0,comp19771_c0,comp156350_c0,comp24522_c0,comp9732_c0,comp1072_c0,comp47142_c0,comp37302_c0
Metabolism	Metabolism of cofactors and vitamins	Riboflavin metabolism	ko00740	7	comp19725_c0,comp15278_c0,comp27777_c0,comp342879_c0,comp22276_c0,comp27075_c0,comp13277_c0
Metabolism	Metabolism of cofactors and vitamins	Thiamine metabolism	ko00730	12	comp24789_c0,comp23997_c0,comp33404_c0,comp22050_c0,comp13769_c0,comp13596_c0,comp253474_c0,comp16772_c0,comp14380_c0,comp18987_c0,comp24531_c0,comp14034_c0
Metabolism	Metabolism of cofactors and vitamins	Ubiquinone and other terpenoid-quinone biosynthesis	ko00130	38	comp13024_c0,comp269908_c0,comp16704_c0,comp19429_c0,comp202204_c0,comp167950_c0,comp93815_c0,comp1208_c1,comp5690_c1,comp18068_c0,comp20931_c0,comp35602_c0,comp25843_c0,comp14522_c0,comp1208_c0,comp15617_c0,comp114826_c0,comp9534_c0,comp27969_c0,comp2914_c0,comp187599_c0,comp15613_c0,comp14480_c1,comp19394_c0,comp35480_c0,comp29141_c0,comp25847_c0,comp20563_c0,comp22203_c0,comp11617_c0,comp23887…
Metabolism	Metabolism of cofactors and vitamins	Vitamin B6 metabolism	ko00750	10	comp53727_c0,comp10145_c0,comp164073_c0,comp14656_c0,comp24744_c0,comp28400_c0,comp28555_c0,comp29922_c0,comp13123_c0,comp10357_c0
Metabolism	Metabolism of other amino acids	Cyanoamino acid metabolism	ko00460	38	comp201555_c0,comp16733_c0,comp21676_c0,comp17524_c0,comp21898_c1,comp36315_c0,comp23480_c0,comp19092_c0,comp16017_c0,comp14625_c0,comp119077_c0,comp165774_c0,comp28170_c0,comp4957_c0,comp27586_c0,comp86065_c0,comp86989_c0,comp92251_c0,comp14625_c1,comp121855_c0,comp23480_c1,comp16173_c0,comp8523_c0,comp21188_c0,comp26507_c0,comp3412_c0,comp21410_c0,comp103089_c0,comp26082_c0,comp21878_c0,comp218…
Metabolism	Metabolism of other amino acids	D-Glutamine and D-glutamate metabolism	ko00471	3	comp13939_c0,comp26315_c0,comp13939_c1
Metabolism	Metabolism of other amino acids	Glutathione metabolism	ko00480	118	comp24829_c0,comp24486_c0,comp11350_c0,comp40338_c0,comp122063_c0,comp7930_c1,comp15764_c0,comp32627_c0,comp20501_c0,comp2114_c0,comp133450_c0,comp97150_c0,comp15124_c0,comp264648_c0,comp24076_c0,comp25597_c0,comp5848_c0,comp22052_c0,comp28594_c0,comp50537_c0,comp16568_c0,comp105791_c0,comp28186_c0,comp27169_c0,comp8997_c0,comp69304_c0,comp1792_c0,comp13252_c0,comp138360_c0,comp9908_c0,comp16082_…
Metabolism	Metabolism of other amino acids	Phosphonate and phosphinate metabolism	ko00440	4	comp20151_c1,comp11948_c0,comp21364_c3,comp10112_c0
Metabolism	Metabolism of other amino acids	Selenocompound metabolism	ko00450	22	comp217349_c0,comp18568_c0,comp13769_c0,comp296313_c0,comp361205_c0,comp25789_c0,comp283278_c0,comp140022_c0,comp16096_c2,comp28224_c0,comp135368_c0,comp14557_c0,comp26581_c0,comp14672_c0,comp14483_c0,comp210503_c0,comp22955_c0,comp106564_c0,comp14143_c0,comp18141_c0,comp27415_c0,comp23666_c0
Metabolism	Metabolism of other amino acids	Taurine and hypotaurine metabolism	ko00430	10	comp18137_c0,comp27965_c0,comp50706_c0,comp12541_c0,comp23923_c0,comp23373_c2,comp17079_c0,comp24745_c0,comp29768_c0,comp8523_c0
Metabolism	Metabolism of other amino acids	beta-Alanine metabolism	ko00410	58	comp25488_c0,comp271668_c0,comp23186_c0,comp27965_c0,comp25597_c0,comp18997_c0,comp77558_c0,comp5617_c1,comp13363_c0,comp26929_c0,comp132133_c0,comp119114_c0,comp13367_c0,comp193245_c0,comp12275_c0,comp7339_c0,comp22163_c0,comp15020_c0,comp23917_c0,comp26306_c0,comp203012_c0,comp8_c0,comp2867_c0,comp219587_c0,comp13103_c1,comp20832_c0,comp24748_c0,comp6631_c0,comp22822_c0,comp22163_c1,comp10261_c…
Metabolism	Metabolism of terpenoids and polyketides	Biosynthesis of ansamycins	ko01051	3	comp7084_c0,comp23849_c0,comp158211_c0
Metabolism	Metabolism of terpenoids and polyketides	Brassinosteroid biosynthesis	ko00905	11	comp8824_c0,comp43001_c0,comp118879_c0,comp243387_c0,comp63799_c0,comp15009_c0,comp12400_c0,comp60545_c0,comp21170_c0,comp14069_c0,comp8519_c0
Metabolism	Metabolism of terpenoids and polyketides	Carotenoid biosynthesis	ko00906	43	comp11227_c0,comp64713_c0,comp44908_c0,comp13314_c0,comp102938_c0,comp27745_c0,comp154528_c0,comp32708_c0,comp451_c0,comp17107_c0,comp78373_c0,comp9652_c0,comp23941_c0,comp25502_c0,comp172205_c0,comp136807_c0,comp12101_c0,comp10672_c0,comp6568_c0,comp9072_c0,comp15968_c1,comp171143_c0,comp278613_c0,comp17860_c0,comp18044_c0,comp77316_c0,comp43301_c0,comp929_c0,comp13411_c0,comp15593_c0,comp15593_…
Metabolism	Metabolism of terpenoids and polyketides	Diterpenoid biosynthesis	ko00904	24	comp44503_c0,comp15506_c0,comp25487_c0,comp16126_c1,comp15936_c0,comp22448_c0,comp9637_c1,comp9065_c0,comp38591_c0,comp76750_c0,comp22273_c1,comp14196_c1,comp15506_c1,comp23220_c0,comp3147_c0,comp31376_c0,comp20753_c1,comp252530_c0,comp22470_c0,comp24950_c0,comp22741_c0,comp16126_c0,comp263401_c0,comp9637_c0
Metabolism	Metabolism of terpenoids and polyketides	Geraniol degradation	ko00281	4	comp905_c0,comp14722_c0,comp194330_c0,comp11297_c0
Metabolism	Metabolism of terpenoids and polyketides	Limonene and pinene degradation	ko00903	32	comp20038_c0,comp50315_c0,comp92148_c0,comp8882_c0,comp218707_c0,comp13367_c1,comp10019_c0,comp20882_c0,comp15828_c1,comp141507_c0,comp18472_c0,comp22164_c0,comp23042_c0,comp59392_c0,comp23917_c0,comp10261_c0,comp22822_c0,comp58216_c0,comp21345_c1,comp193937_c0,comp13103_c1,comp19078_c0,comp105616_c0,comp2867_c0,comp174313_c0,comp137733_c0,comp10544_c0,comp7339_c0,comp2147_c0,comp17480_c0,comp222…
Metabolism	Metabolism of terpenoids and polyketides	Monoterpenoid biosynthesis	ko00902	8	comp339_c1,comp17303_c0,comp22618_c0,comp328561_c0,comp18806_c0,comp195294_c0,comp163650_c0,comp17303_c1
Metabolism	Metabolism of terpenoids and polyketides	Polyketide sugar unit biosynthesis	ko00523	5	comp24600_c0,comp249_c1,comp12168_c0,comp22486_c0,comp249_c0
Metabolism	Metabolism of terpenoids and polyketides	Sesquiterpenoid and triterpenoid biosynthesis	ko00909	22	comp15339_c0,comp108051_c0,comp15660_c1,comp122824_c0,comp15339_c1,comp61752_c0,comp84677_c0,comp24329_c0,comp22003_c0,comp10780_c0,comp187827_c0,comp93097_c0,comp50337_c0,comp303_c1,comp15660_c2,comp37879_c0,comp12918_c0,comp9728_c0,comp22304_c0,comp22361_c1,comp23503_c0,comp6859_c1
Metabolism	Metabolism of terpenoids and polyketides	Terpenoid backbone biosynthesis	ko00900	58	comp14147_c0,comp408_c0,comp23435_c0,comp18987_c0,comp24155_c0,comp13459_c0,comp24789_c0,comp13602_c0,comp14436_c0,comp61441_c0,comp9728_c0,comp15034_c0,comp610_c0,comp12762_c0,comp24149_c0,comp259023_c0,comp11881_c0,comp197211_c0,comp13201_c0,comp131708_c0,comp25406_c0,comp14380_c0,comp24150_c0,comp14888_c0,comp10191_c1,comp30221_c0,comp354669_c0,comp9830_c0,comp44398_c0,comp248280_c0,comp7784_c…
Metabolism	Metabolism of terpenoids and polyketides	Tetracycline biosynthesis	ko00253	7	comp16698_c0,comp19842_c1,comp127305_c0,comp25165_c0,comp9452_c0,comp20180_c0,comp24515_c0
Metabolism	Metabolism of terpenoids and polyketides	Zeatin biosynthesis	ko00908	14	comp155889_c0,comp97028_c0,comp139454_c0,comp13173_c0,comp20592_c0,comp71_c0,comp16686_c0,comp1845_c0,comp21631_c0,comp27694_c0,comp13437_c0,comp13959_c0,comp41499_c0,comp17515_c0
Metabolism	Nucleotide metabolism	Purine metabolism	ko00230	185	comp19990_c0,comp27235_c0,comp60686_c0,comp16637_c1,comp267436_c0,comp256168_c0,comp16637_c2,comp23313_c2,comp18197_c0,comp25779_c0,comp24598_c0,comp200907_c0,comp21959_c0,comp75_c0,comp14312_c0,comp190871_c0,comp24451_c0,comp7909_c0,comp22928_c1,comp15550_c0,comp22952_c1,comp22144_c0,comp23866_c0,comp71527_c0,comp15464_c0,comp116832_c0,comp15540_c0,comp18502_c0,comp75_c1,comp25484_c0,comp28412_c…
Metabolism	Nucleotide metabolism	Pyrimidine metabolism	ko00240	137	comp56375_c0,comp19732_c0,comp23186_c0,comp29297_c0,comp22387_c0,comp25235_c0,comp14071_c0,comp23245_c0,comp6628_c0,comp18319_c0,comp13354_c0,comp422421_c0,comp21348_c0,comp32627_c0,comp12766_c0,comp17591_c0,comp61407_c0,comp21167_c0,comp19912_c1,comp21765_c0,comp84386_c0,comp72122_c0,comp17921_c0,comp22091_c0,comp24069_c0,comp19912_c0,comp433_c0,comp10757_c0,comp23810_c0,comp60940_c0,comp37544_c…
Metabolism	Overview	2-Oxocarboxylic acid metabolism	ko01210	85	comp20286_c0,comp19532_c0,comp6799_c0,comp27344_c0,comp9982_c0,comp11592_c0,comp23314_c0,comp201256_c0,comp28997_c0,comp24853_c0,comp12954_c0,comp24601_c0,comp26385_c0,comp189794_c0,comp23152_c0,comp52766_c0,comp11778_c0,comp166045_c0,comp26902_c0,comp197782_c0,comp23442_c0,comp22903_c0,comp25747_c0,comp165641_c0,comp25671_c0,comp27948_c0,comp25013_c0,comp10282_c0,comp337339_c0,comp264648_c0,comp…
Metabolism	Overview	Biosynthesis of amino acids	ko01230	327	comp144226_c0,comp256639_c0,comp361205_c0,comp14835_c1,comp28194_c0,comp23666_c0,comp13140_c1,comp18141_c0,comp23641_c0,comp23699_c0,comp255956_c0,comp18483_c0,comp268305_c0,comp94777_c0,comp11912_c0,comp18211_c0,comp240165_c0,comp11706_c0,comp25874_c0,comp14835_c2,comp120324_c0,comp26393_c0,comp464242_c0,comp197794_c0,comp21680_c2,comp13215_c0,comp18411_c1,comp103659_c0,comp14958_c1,comp157395_c…
Metabolism	Overview	Carbon metabolism	ko01200	328	comp256639_c0,comp144226_c0,comp20832_c0,comp21281_c0,comp14835_c1,comp202901_c0,comp23699_c0,comp13140_c1,comp18714_c0,comp11105_c1,comp11912_c0,comp10759_c0,comp11706_c0,comp255956_c0,comp119114_c0,comp11689_c1,comp24515_c0,comp179885_c0,comp21680_c2,comp24738_c0,comp14835_c2,comp11044_c0,comp14958_c1,comp11160_c0,comp157395_c0,comp103659_c0,comp157582_c0,comp14757_c0,comp1715_c0,comp14220_c0,c…
Metabolism	Overview	Degradation of aromatic compounds	ko01220	23	comp18657_c0,comp8925_c1,comp15901_c0,comp58496_c0,comp25943_c0,comp11222_c0,comp11121_c0,comp12897_c0,comp24340_c0,comp18714_c0,comp540006_c0,comp15995_c1,comp8522_c0,comp95930_c0,comp11121_c1,comp15901_c1,comp18363_c0,comp24522_c0,comp47142_c0,comp9732_c0,comp8925_c0,comp37302_c0,comp29354_c0
Metabolism	Overview	Fatty acid metabolism	ko01212	116	comp21337_c2,comp492984_c0,comp24456_c0,comp5414_c0,comp241202_c0,comp15179_c0,comp26291_c0,comp354669_c0,comp26306_c0,comp133354_c0,comp127914_c0,comp254071_c0,comp134046_c0,comp905_c0,comp14772_c2,comp128242_c0,comp24910_c0,comp214313_c0,comp259023_c0,comp905_c1,comp24212_c0,comp19842_c1,comp131131_c0,comp41413_c0,comp132133_c0,comp48684_c0,comp23524_c0,comp26837_c0,comp28598_c0,comp9452_c0,com…
Metabolism	Xenobiotics biodegradation and metabolism	1,1,1-Trichloro-2,2-bis(4-chlorophenyl)ethane (DDT) degradation	ko00351	1	comp23045_c0
Metabolism	Xenobiotics biodegradation and metabolism	Aminobenzoate degradation	ko00627	27	comp101814_c0,comp119114_c0,comp22256_c1,comp132133_c0,comp17480_c0,comp9718_c0,comp18472_c0,comp2147_c0,comp141507_c0,comp10544_c0,comp137733_c0,comp20882_c0,comp188545_c0,comp174313_c0,comp254621_c0,comp193937_c0,comp105616_c0,comp19078_c0,comp8882_c0,comp21345_c1,comp58216_c0,comp14435_c0,comp92148_c0,comp59392_c0,comp20038_c0,comp50315_c0,comp15962_c0
Metabolism	Xenobiotics biodegradation and metabolism	Benzoate degradation	ko00362	22	comp120411_c0,comp20703_c1,comp354669_c0,comp216917_c0,comp24456_c0,comp23902_c0,comp133354_c0,comp128242_c0,comp905_c0,comp188545_c0,comp254621_c0,comp91905_c0,comp259023_c0,comp905_c1,comp20703_c0,comp14832_c0,comp239137_c0,comp132133_c0,comp14832_c1,comp163754_c0,comp119114_c0,comp101814_c0
Metabolism	Xenobiotics biodegradation and metabolism	Bisphenol degradation	ko00363	19	comp2147_c0,comp18472_c0,comp17480_c0,comp22256_c1,comp174313_c0,comp20882_c0,comp137733_c0,comp10544_c0,comp141507_c0,comp58216_c0,comp21345_c1,comp8882_c0,comp105616_c0,comp19078_c0,comp193937_c0,comp50315_c0,comp20038_c0,comp59392_c0,comp92148_c0
Metabolism	Xenobiotics biodegradation and metabolism	Caprolactam degradation	ko00930	9	comp95930_c0,comp101814_c0,comp119114_c0,comp132133_c0,comp194330_c0,comp29354_c0,comp18363_c0,comp188545_c0,comp254621_c0
Metabolism	Xenobiotics biodegradation and metabolism	Chloroalkane and chloroalkene degradation	ko00625	28	comp15828_c1,comp540006_c0,comp18714_c0,comp15995_c1,comp12897_c0,comp10019_c0,comp13367_c1,comp24340_c0,comp22164_c0,comp58496_c0,comp23042_c0,comp13367_c0,comp25943_c0,comp7339_c0,comp18657_c0,comp15901_c0,comp47142_c0,comp9732_c0,comp37302_c0,comp23917_c0,comp15901_c1,comp24522_c0,comp218707_c0,comp8522_c0,comp13103_c1,comp2867_c0,comp10261_c0,comp22822_c0
Metabolism	Xenobiotics biodegradation and metabolism	Chlorocyclohexane and chlorobenzene degradation	ko00361	3	comp27307_c0,comp11800_c0,comp23045_c0
Metabolism	Xenobiotics biodegradation and metabolism	Drug metabolism - cytochrome P450	ko00982	72	comp19119_c0,comp22046_c0,comp68167_c0,comp18693_c1,comp8522_c0,comp24051_c0,comp53555_c0,comp17050_c1,comp15578_c0,comp15995_c1,comp18714_c0,comp540006_c0,comp12897_c0,comp5617_c1,comp108339_c0,comp17675_c0,comp18657_c0,comp16778_c0,comp9732_c0,comp17853_c0,comp41530_c0,comp15901_c1,comp16293_c0,comp92749_c0,comp21157_c0,comp19303_c0,comp14692_c0,comp24007_c0,comp32441_c0,comp22585_c0,comp15014_…
Metabolism	Xenobiotics biodegradation and metabolism	Drug metabolism - other enzymes	ko00983	19	comp18887_c0,comp9916_c0,comp26450_c0,comp21348_c0,comp28407_c0,comp27043_c0,comp502654_c0,comp26929_c0,comp109672_c0,comp27014_c0,comp351827_c0,comp23186_c0,comp14653_c0,comp25311_c0,comp253779_c0,comp23454_c0,comp8419_c0,comp5689_c0,comp25405_c0
Metabolism	Xenobiotics biodegradation and metabolism	Ethylbenzene degradation	ko00642	1	comp905_c0
Metabolism	Xenobiotics biodegradation and metabolism	Fluorobenzoate degradation	ko00364	2	comp27307_c0,comp11800_c0
Metabolism	Xenobiotics biodegradation and metabolism	Metabolism of xenobiotics by cytochrome P450	ko00980	75	comp97150_c0,comp15124_c0,comp22052_c0,comp28594_c0,comp50537_c0,comp16568_c0,comp15901_c0,comp8997_c0,comp105791_c0,comp24486_c0,comp24522_c0,comp40338_c0,comp47142_c0,comp7930_c1,comp37302_c0,comp2114_c0,comp133450_c0,comp8911_c0,comp155205_c0,comp23415_c0,comp18693_c0,comp24340_c0,comp15143_c0,comp24171_c0,comp13364_c0,comp11159_c0,comp21691_c0,comp14386_c1,comp58496_c0,comp20196_c0,comp9908_c…
Metabolism	Xenobiotics biodegradation and metabolism	Naphthalene degradation	ko00626	15	comp24340_c0,comp24522_c0,comp15901_c1,comp12897_c0,comp37302_c0,comp15995_c1,comp540006_c0,comp18714_c0,comp9732_c0,comp47142_c0,comp15901_c0,comp18657_c0,comp25943_c0,comp8522_c0,comp58496_c0
Metabolism	Xenobiotics biodegradation and metabolism	Polycyclic aromatic hydrocarbon degradation	ko00624	22	comp22256_c1,comp2147_c0,comp18472_c0,comp17480_c0,comp137733_c0,comp10544_c0,comp141507_c0,comp174313_c0,comp20882_c0,comp21345_c1,comp8882_c0,comp105616_c0,comp19078_c0,comp193937_c0,comp58216_c0,comp23045_c0,comp9593_c0,comp50315_c0,comp20038_c0,comp59392_c0,comp92148_c0,comp20765_c0
Metabolism	Xenobiotics biodegradation and metabolism	Styrene degradation	ko00643	6	comp25082_c0,comp21579_c0,comp16609_c0,comp261532_c0,comp20375_c0,comp250902_c0
Metabolism	Xenobiotics biodegradation and metabolism	Toluene degradation	ko00623	2	comp27307_c0,comp11800_c0
Organismal Systems	Circulatory system	Adrenergic signaling in cardiomyocytes	ko04261	66	comp72835_c0,comp18497_c0,comp21727_c0,comp74765_c0,comp15080_c0,comp288062_c0,comp12064_c0,comp33543_c0,comp254222_c0,comp18371_c0,comp14100_c0,comp137288_c0,comp17007_c0,comp17863_c0,comp5785_c0,comp25091_c0,comp193542_c0,comp11822_c0,comp126954_c0,comp18371_c1,comp27097_c0,comp195146_c0,comp22455_c0,comp20373_c0,comp18061_c2,comp11932_c0,comp11320_c0,comp14495_c0,comp10240_c0,comp154586_c0,com…
Organismal Systems	Circulatory system	Cardiac muscle contraction	ko04260	54	comp2064_c0,comp232822_c0,comp61156_c0,comp17863_c0,comp5785_c0,comp253672_c0,comp15799_c0,comp15975_c0,comp147317_c0,comp5306_c0,comp16865_c0,comp18660_c0,comp129374_c0,comp24103_c0,comp14243_c0,comp251102_c0,comp26890_c0,comp927_c0,comp5506_c0,comp68600_c0,comp16507_c0,comp195270_c0,comp927_c1,comp25025_c0,comp18991_c0,comp143051_c0,comp159693_c0,comp24266_c0,comp84331_c0,comp133761_c0,comp1764…
Organismal Systems	Circulatory system	Vascular smooth muscle contraction	ko04270	40	comp11320_c0,comp24604_c0,comp198448_c0,comp13705_c2,comp11932_c0,comp20373_c0,comp20249_c0,comp172234_c0,comp126954_c0,comp27097_c0,comp195146_c0,comp3811_c0,comp39219_c0,comp15450_c0,comp104095_c0,comp119193_c0,comp15083_c0,comp14455_c0,comp26338_c0,comp18497_c3,comp16326_c1,comp24444_c0,comp74765_c0,comp21727_c0,comp21115_c0,comp72835_c0,comp18497_c0,comp22662_c0,comp11822_c0,comp25091_c0,comp…
Organismal Systems	Development	Axon guidance	ko04360	51	comp11932_c0,comp28616_c0,comp198448_c0,comp109572_c0,comp24604_c0,comp187883_c0,comp27097_c0,comp172234_c0,comp95462_c0,comp201498_c0,comp23934_c0,comp15083_c0,comp104095_c0,comp14249_c0,comp10624_c0,comp3811_c0,comp25081_c0,comp249436_c0,comp14249_c1,comp281244_c0,comp300_c0,comp13080_c0,comp24153_c0,comp23656_c0,comp196995_c0,comp24775_c0,comp16326_c1,comp24341_c0,comp29129_c0,comp24811_c0,com…
Organismal Systems	Development	Dorso-ventral axis formation	ko04320	12	comp15450_c0,comp1000_c0,comp24604_c0,comp127997_c0,comp25906_c0,comp15083_c0,comp11932_c0,comp141691_c0,comp14455_c0,comp14100_c0,comp331606_c0,comp27097_c0
Organismal Systems	Development	Osteoclast differentiation	ko04380	29	comp18004_c0,comp286579_c0,comp27097_c0,comp22509_c0,comp29129_c0,comp24775_c0,comp24604_c0,comp196995_c0,comp28616_c0,comp11932_c0,comp14455_c0,comp14100_c0,comp14249_c1,comp138005_c0,comp331606_c0,comp21303_c0,comp14535_c0,comp15123_c0,comp156880_c0,comp239177_c0,comp15450_c0,comp10624_c0,comp161271_c0,comp27697_c0,comp14249_c0,comp127997_c0,comp25906_c0,comp189581_c0,comp15083_c0
Organismal Systems	Digestive system	Bile secretion	ko04976	40	comp253672_c0,comp25391_c0,comp9830_c0,comp51890_c0,comp43751_c0,comp9137_c0,comp19767_c0,comp2064_c0,comp5785_c0,comp23198_c0,comp24673_c0,comp9634_c1,comp204119_c0,comp137859_c0,comp302934_c0,comp70597_c0,comp14538_c0,comp16585_c0,comp24155_c0,comp20816_c0,comp28712_c0,comp9634_c0,comp15677_c0,comp154586_c0,comp84331_c0,comp176405_c0,comp251842_c0,comp11373_c0,comp47186_c0,comp21006_c0,comp1922…
Organismal Systems	Digestive system	Carbohydrate digestion and absorption	ko04973	21	comp46547_c0,comp176405_c0,comp17087_c0,comp11160_c0,comp2064_c0,comp239177_c0,comp5785_c0,comp78593_c0,comp84331_c0,comp25122_c0,comp154586_c0,comp266890_c0,comp327105_c0,comp14635_c1,comp253672_c0,comp114932_c0,comp13995_c0,comp23361_c0,comp29706_c0,comp15897_c0,comp22718_c0
Organismal Systems	Digestive system	Fat digestion and absorption	ko04975	11	comp19532_c0,comp20249_c0,comp19532_c1,comp1133_c1,comp28997_c0,comp337203_c0,comp13913_c0,comp19089_c0,comp331502_c0,comp23470_c0,comp1133_c0
Organismal Systems	Digestive system	Gastric acid secretion	ko04971	23	comp24444_c0,comp11320_c0,comp21115_c0,comp72835_c0,comp126954_c0,comp74765_c0,comp21727_c0,comp119193_c0,comp176405_c0,comp84088_c0,comp1860_c0,comp2064_c0,comp11822_c0,comp193542_c0,comp84331_c0,comp39219_c0,comp5785_c0,comp33543_c0,comp254222_c0,comp154586_c0,comp26338_c0,comp253672_c0,comp137288_c0
Organismal Systems	Digestive system	Mineral absorption	ko04978	22	comp10831_c0,comp47726_c0,comp26252_c0,comp26300_c0,comp188358_c0,comp113371_c0,comp25199_c0,comp829_c0,comp23796_c0,comp16076_c0,comp25068_c0,comp12518_c0,comp176405_c0,comp84331_c0,comp829_c1,comp5785_c0,comp2064_c0,comp154586_c0,comp115267_c0,comp19225_c0,comp253672_c0,comp115172_c0
Organismal Systems	Digestive system	Pancreatic secretion	ko04972	37	comp20249_c0,comp5273_c0,comp172234_c0,comp256413_c0,comp28616_c0,comp21222_c0,comp198448_c0,comp14249_c1,comp154586_c0,comp20649_c0,comp14249_c0,comp104095_c0,comp176405_c0,comp3811_c0,comp193934_c0,comp10624_c0,comp84331_c0,comp154750_c0,comp207413_c0,comp3802_c0,comp1133_c0,comp288062_c0,comp29129_c0,comp24775_c0,comp16326_c1,comp156880_c0,comp1133_c1,comp253672_c0,comp153134_c0,comp12169_c0,c…
Organismal Systems	Digestive system	Protein digestion and absorption	ko04974	20	comp18717_c0,comp3802_c0,comp16822_c0,comp24488_c0,comp13099_c0,comp191496_c0,comp28064_c0,comp176405_c0,comp21889_c0,comp84331_c0,comp5785_c0,comp26231_c0,comp134811_c0,comp2064_c0,comp154586_c0,comp68365_c0,comp14751_c0,comp153134_c0,comp253672_c0,comp20649_c0
Organismal Systems	Digestive system	Salivary secretion	ko04970	27	comp11822_c0,comp2064_c0,comp370223_c0,comp196046_c0,comp84331_c0,comp193542_c0,comp15606_c0,comp5785_c0,comp39219_c0,comp119193_c0,comp176405_c0,comp84088_c0,comp137288_c0,comp253672_c0,comp33543_c0,comp254222_c0,comp154586_c0,comp26338_c0,comp288062_c0,comp11320_c0,comp24444_c0,comp74765_c0,comp21727_c0,comp21115_c0,comp52723_c0,comp126954_c0,comp72835_c0
Organismal Systems	Digestive system	Vitamin digestion and absorption	ko04977	2	comp1133_c1,comp25299_c0
Organismal Systems	Endocrine system	Adipocytokine signaling pathway	ko04920	22	comp239177_c0,comp19242_c0,comp393578_c0,comp23149_c1,comp166040_c0,comp12390_c0,comp19858_c0,comp24587_c0,comp492984_c0,comp11831_c0,comp27901_c0,comp15012_c0,comp24836_c0,comp2725_c0,comp25429_c0,comp19416_c0,comp13041_c0,comp10368_c0,comp34571_c0,comp18922_c1,comp30152_c0,comp26436_c0
Organismal Systems	Endocrine system	Estrogen signaling pathway	ko04915	92	comp25906_c0,comp84088_c0,comp127997_c0,comp641_c0,comp1000_c0,comp12949_c1,comp1860_c0,comp17716_c1,comp17716_c0,comp13237_c0,comp24767_c0,comp43336_c0,comp14301_c2,comp161085_c0,comp14836_c0,comp4865_c0,comp24444_c0,comp247917_c0,comp209209_c0,comp21115_c0,comp93548_c0,comp273867_c0,comp12559_c1,comp22451_c1,comp15083_c0,comp154427_c0,comp119193_c0,comp290414_c0,comp26338_c0,comp331606_c0,comp2…
Organismal Systems	Endocrine system	GnRH signaling pathway	ko04912	49	comp72835_c0,comp351075_c0,comp21115_c0,comp21727_c0,comp19428_c1,comp19533_c0,comp74765_c0,comp23321_c0,comp24444_c0,comp15141_c0,comp19487_c2,comp19487_c0,comp33543_c0,comp254222_c0,comp22513_c0,comp14100_c0,comp137288_c0,comp23896_c0,comp84088_c0,comp127997_c0,comp25906_c0,comp118528_c0,comp9632_c1,comp1000_c0,comp19428_c0,comp193542_c0,comp264996_c0,comp11822_c0,comp126954_c0,comp27097_c0,com…
Organismal Systems	Endocrine system	Insulin secretion	ko04911	6	comp154586_c0,comp176405_c0,comp84331_c0,comp5785_c0,comp253672_c0,comp2064_c0
Organismal Systems	Endocrine system	Insulin signaling pathway	ko04910	116	comp23032_c0,comp139784_c0,comp25906_c0,comp19242_c0,comp84088_c0,comp127997_c0,comp18497_c1,comp1000_c0,comp2720_c0,comp18497_c2,comp20783_c0,comp18270_c0,comp17040_c0,comp241202_c0,comp24153_c0,comp9640_c0,comp60977_c0,comp24444_c0,comp26593_c0,comp22662_c0,comp21115_c0,comp25498_c0,comp9702_c1,comp3457_c0,comp262574_c0,comp17549_c1,comp15083_c0,comp23934_c0,comp17087_c0,comp9872_c0,comp119193_…
Organismal Systems	Endocrine system	Melanogenesis	ko04916	40	comp1860_c0,comp11822_c0,comp193542_c0,comp1000_c0,comp25906_c0,comp127997_c0,comp84088_c0,comp137288_c0,comp14100_c0,comp33543_c0,comp254222_c0,comp16273_c1,comp24444_c0,comp24153_c0,comp74765_c0,comp18625_c0,comp262574_c0,comp21727_c0,comp25704_c0,comp21115_c0,comp72835_c0,comp39219_c0,comp15450_c0,comp119193_c0,comp16273_c0,comp15083_c0,comp23934_c0,comp281244_c0,comp14455_c0,comp25081_c0,comp…
Organismal Systems	Endocrine system	Oxytocin signaling pathway	ko04921	107	comp16240_c0,comp24604_c0,comp13705_c2,comp172234_c0,comp10677_c0,comp4580_c0,comp119193_c0,comp12987_c1,comp789_c0,comp37216_c0,comp206823_c0,comp15083_c0,comp3811_c0,comp5675_c0,comp19858_c0,comp26338_c0,comp18497_c3,comp137011_c0,comp6588_c0,comp96317_c0,comp12048_c0,comp329799_c0,comp12390_c0,comp21477_c0,comp24444_c0,comp21850_c1,comp18267_c0,comp22509_c0,comp16326_c1,comp21115_c0,comp22899_…
Organismal Systems	Endocrine system	PPAR signaling pathway	ko03320	72	comp20783_c0,comp492984_c0,comp23743_c0,comp26306_c0,comp10979_c0,comp15179_c0,comp17497_c0,comp24456_c0,comp5414_c0,comp48112_c0,comp18478_c1,comp24212_c0,comp905_c1,comp23088_c0,comp17165_c0,comp23524_c0,comp2602_c0,comp7366_c0,comp13662_c0,comp20559_c0,comp18234_c0,comp73225_c0,comp67820_c0,comp16618_c0,comp72406_c0,comp20119_c0,comp10400_c0,comp161215_c0,comp8_c1,comp250707_c0,comp8981_c0,com…
Organismal Systems	Endocrine system	Progesterone-mediated oocyte maturation	ko04914	69	comp273867_c0,comp12559_c1,comp329852_c0,comp209209_c0,comp8396_c0,comp4865_c0,comp247917_c0,comp14225_c0,comp15630_c0,comp21662_c4,comp23154_c1,comp1860_c0,comp23154_c2,comp13237_c0,comp1000_c0,comp25906_c0,comp127997_c0,comp15923_c1,comp12559_c0,comp230659_c0,comp21783_c0,comp23770_c0,comp24604_c0,comp23030_c0,comp19809_c1,comp44043_c0,comp15930_c1,comp8621_c0,comp34826_c0,comp15083_c0,comp1181…
Organismal Systems	Endocrine system	Prolactin signaling pathway	ko04917	22	comp25704_c0,comp27097_c0,comp201498_c0,comp262574_c0,comp24153_c0,comp11932_c0,comp109572_c0,comp24604_c0,comp331606_c0,comp249436_c0,comp25081_c0,comp9124_c0,comp281244_c0,comp14455_c0,comp14100_c0,comp127997_c0,comp25906_c0,comp15083_c0,comp23934_c0,comp239177_c0,comp1000_c0,comp15450_c0
Organismal Systems	Endocrine system	Renin-angiotensin system	ko04614	2	comp240512_c0,comp254672_c0
Organismal Systems	Endocrine system	Thyroid hormone signaling pathway	ko04919	81	comp8387_c0,comp249436_c0,comp96317_c0,comp19327_c1,comp12048_c0,comp176405_c0,comp12987_c1,comp16273_c0,comp37216_c0,comp15083_c0,comp23934_c0,comp20590_c0,comp84331_c0,comp201498_c0,comp10677_c0,comp25072_c0,comp26809_c0,comp24604_c0,comp109572_c0,comp18162_c4,comp20783_c0,comp17610_c0,comp253672_c0,comp28914_c0,comp18162_c5,comp127997_c0,comp25906_c0,comp54688_c0,comp2064_c0,comp148428_c0,comp…
Organismal Systems	Endocrine system	Thyroid hormone synthesis	ko04918	39	comp1256_c0,comp28271_c0,comp2540_c0,comp24127_c0,comp1440_c0,comp1345_c0,comp252997_c0,comp15764_c0,comp24371_c0,comp216336_c0,comp108059_c0,comp2064_c0,comp3484_c0,comp5785_c0,comp1388_c0,comp24829_c0,comp1256_c1,comp28292_c0,comp26228_c0,comp15639_c1,comp24767_c0,comp24344_c0,comp1158_c0,comp240349_c0,comp253672_c0,comp21752_c0,comp176405_c0,comp154427_c0,comp92017_c0,comp246815_c0,comp326_c1,…
Organismal Systems	Environmental adaptation	Circadian entrainment	ko04713	29	comp254222_c0,comp33543_c0,comp26338_c0,comp15729_c0,comp137288_c0,comp14100_c0,comp127997_c0,comp84088_c0,comp25906_c0,comp505_c1,comp119193_c0,comp15083_c0,comp11822_c0,comp1860_c0,comp39219_c0,comp193542_c0,comp21115_c0,comp175494_c0,comp126954_c0,comp72835_c0,comp27097_c0,comp15729_c1,comp74765_c0,comp21727_c0,comp24444_c0,comp11932_c0,comp108115_c0,comp11320_c0,comp24604_c0
Organismal Systems	Environmental adaptation	Circadian rhythm	ko04710	34	comp24587_c0,comp70174_c0,comp90268_c0,comp149655_c0,comp20003_c0,comp131398_c0,comp20262_c0,comp133151_c0,comp19242_c0,comp20048_c0,comp118912_c0,comp20966_c0,comp11886_c1,comp21368_c0,comp251648_c0,comp24251_c0,comp11466_c0,comp19858_c0,comp12407_c1,comp20976_c0,comp12390_c0,comp436297_c0,comp8012_c0,comp166040_c0,comp19643_c0,comp115289_c0,comp17300_c0,comp1826_c0,comp96271_c0,comp20005_c0,com…
Organismal Systems	Environmental adaptation	Circadian rhythm - fly	ko04711	12	comp201498_c0,comp281244_c0,comp262574_c0,comp1826_c0,comp25704_c0,comp249436_c0,comp25081_c0,comp13670_c0,comp109572_c0,comp24153_c0,comp23934_c0,comp20262_c0
Organismal Systems	Environmental adaptation	Circadian rhythm - plant	ko04712	37	comp9643_c0,comp299855_c0,comp195229_c0,comp24017_c0,comp198503_c0,comp20237_c1,comp11854_c1,comp12818_c0,comp24897_c0,comp11701_c0,comp18231_c0,comp13194_c0,comp11854_c0,comp13286_c0,comp10152_c0,comp20028_c0,comp10002_c0,comp10407_c0,comp349201_c0,comp11351_c0,comp19180_c0,comp28017_c0,comp13936_c1,comp20573_c0,comp122404_c0,comp21533_c0,comp265820_c0,comp15050_c0,comp10128_c0,comp10407_c1,comp…
Organismal Systems	Environmental adaptation	Plant-pathogen interaction	ko04626	169	comp19628_c0,comp154427_c0,comp25512_c0,comp119193_c0,comp44803_c0,comp10516_c1,comp84874_c0,comp54943_c0,comp15147_c0,comp18081_c0,comp19628_c1,comp26338_c0,comp84734_c0,comp23034_c0,comp155360_c0,comp42918_c0,comp26755_c0,comp14395_c1,comp102442_c0,comp8597_c0,comp94361_c0,comp230659_c0,comp13237_c0,comp148167_c0,comp23974_c0,comp26930_c0,comp237460_c0,comp105021_c0,comp18081_c1,comp256566_c0,c…
Organismal Systems	Excretory system	Aldosterone-regulated sodium reabsorption	ko04960	15	comp1000_c0,comp5785_c0,comp84331_c0,comp24604_c0,comp2064_c0,comp15083_c0,comp11932_c0,comp127997_c0,comp176405_c0,comp25906_c0,comp14100_c0,comp253672_c0,comp154586_c0,comp27097_c0,comp20783_c0
Organismal Systems	Excretory system	Collecting duct acid secretion	ko04966	36	comp23060_c0,comp1494_c0,comp250464_c0,comp21613_c0,comp164479_c0,comp20431_c1,comp19484_c0,comp133938_c0,comp13764_c1,comp85341_c0,comp20206_c0,comp24231_c0,comp194948_c0,comp14921_c0,comp22536_c0,comp7629_c0,comp158705_c0,comp25037_c0,comp263225_c0,comp10787_c1,comp210601_c0,comp91598_c0,comp13818_c0,comp145052_c0,comp10787_c0,comp24530_c0,comp12685_c0,comp349963_c0,comp213527_c0,comp25651_c0,c…
Organismal Systems	Excretory system	Endocrine and other factor-regulated calcium reabsorption	ko04961	19	comp21085_c0,comp204126_c0,comp25205_c0,comp117935_c0,comp91709_c0,comp22719_c0,comp327160_c0,comp12169_c0,comp253672_c0,comp25643_c0,comp25559_c0,comp154586_c0,comp28609_c0,comp84331_c0,comp5785_c0,comp326501_c0,comp2064_c0,comp22719_c1,comp176405_c0
Organismal Systems	Excretory system	Proximal tubule bicarbonate reclamation	ko04964	14	comp154586_c0,comp1715_c0,comp13939_c1,comp75269_c0,comp13939_c0,comp253672_c0,comp96154_c0,comp26315_c0,comp53713_c0,comp24050_c0,comp176405_c0,comp84331_c0,comp5785_c0,comp2064_c0
Organismal Systems	Excretory system	Vasopressin-regulated water reabsorption	ko04962	18	comp229475_c0,comp136302_c0,comp5265_c0,comp25726_c0,comp17005_c0,comp24906_c0,comp18635_c0,comp85352_c0,comp187863_c0,comp12169_c0,comp14767_c0,comp157163_c0,comp7897_c0,comp24107_c0,comp8398_c0,comp195736_c0,comp12050_c1,comp12050_c0
Organismal Systems	Immune system	Antigen processing and presentation	ko04612	88	comp3484_c0,comp13237_c0,comp641_c0,comp12949_c1,comp216336_c0,comp120646_c0,comp108059_c0,comp161085_c0,comp14301_c2,comp272090_c0,comp15458_c0,comp43336_c0,comp209209_c0,comp247917_c0,comp4865_c0,comp14836_c0,comp23792_c0,comp4437_c0,comp273867_c0,comp12559_c1,comp17375_c0,comp14254_c0,comp93548_c0,comp165650_c0,comp1440_c0,comp337244_c0,comp290414_c0,comp22451_c1,comp117957_c0,comp7079_c0,comp…
Organismal Systems	Immune system	B cell receptor signaling pathway	ko04662	37	comp11932_c0,comp28616_c0,comp24604_c0,comp109572_c0,comp27097_c0,comp201498_c0,comp23934_c0,comp15083_c0,comp14249_c0,comp15450_c0,comp10624_c0,comp239177_c0,comp25081_c0,comp249436_c0,comp331606_c0,comp14249_c1,comp314036_c0,comp281244_c0,comp14455_c0,comp24153_c0,comp196995_c0,comp24775_c0,comp29129_c0,comp22509_c0,comp286579_c0,comp25704_c0,comp262574_c0,comp25906_c0,comp127997_c0,comp27697_c…
Organismal Systems	Immune system	Chemokine signaling pathway	ko04062	39	comp28616_c0,comp11932_c0,comp24604_c0,comp198448_c0,comp109572_c0,comp172234_c0,comp175494_c0,comp27097_c0,comp201498_c0,comp15729_c1,comp15083_c0,comp23934_c0,comp104095_c0,comp14249_c0,comp15450_c0,comp10624_c0,comp3811_c0,comp239177_c0,comp249436_c0,comp15729_c0,comp25081_c0,comp14249_c1,comp331606_c0,comp14455_c0,comp281244_c0,comp24153_c0,comp29129_c0,comp24775_c0,comp16326_c1,comp25704_c0,…
Organismal Systems	Immune system	Complement and coagulation cascades	ko04610	4	comp102263_c0,comp190544_c0,comp189348_c0,comp243075_c0
Organismal Systems	Immune system	Cytosolic DNA-sensing pathway	ko04623	22	comp25235_c0,comp18319_c1,comp24284_c0,comp27078_c0,comp18319_c0,comp35681_c0,comp12766_c0,comp21038_c0,comp18695_c0,comp21167_c0,comp10043_c0,comp27986_c0,comp21765_c0,comp13659_c0,comp8478_c0,comp14640_c1,comp23313_c2,comp9010_c0,comp21038_c1,comp256168_c0,comp24069_c0,comp9128_c0
Organismal Systems	Immune system	Fc epsilon RI signaling pathway	ko04664	22	comp11932_c0,comp28616_c0,comp24775_c0,comp24604_c0,comp29129_c0,comp27097_c0,comp25906_c0,comp14249_c0,comp127997_c0,comp161271_c0,comp15083_c0,comp239177_c0,comp15450_c0,comp1000_c0,comp10624_c0,comp331606_c0,comp20783_c0,comp14249_c1,comp156880_c0,comp14455_c0,comp14100_c0,comp314036_c0
Organismal Systems	Immune system	Fc gamma R-mediated phagocytosis	ko04666	75	comp95462_c0,comp27097_c0,comp77898_c0,comp25636_c0,comp7835_c0,comp11932_c0,comp314036_c0,comp14455_c0,comp19428_c2,comp196374_c0,comp15450_c0,comp10624_c0,comp239177_c0,comp14249_c0,comp12643_c0,comp18219_c0,comp19428_c1,comp19533_c0,comp351075_c0,comp243107_c0,comp17699_c1,comp24811_c0,comp24341_c0,comp19487_c2,comp23656_c0,comp23321_c0,comp13080_c0,comp22513_c0,comp14100_c0,comp21042_c1,comp2…
Organismal Systems	Immune system	Hematopoietic cell lineage	ko04640	1	comp314036_c0
Organismal Systems	Immune system	Intestinal immune network for IgA production	ko04672	2	comp254941_c0,comp314036_c0
Organismal Systems	Immune system	Leukocyte transendothelial migration	ko04670	43	comp29129_c0,comp24775_c0,comp16326_c1,comp21850_c1,comp18267_c0,comp16877_c0,comp21850_c4,comp154750_c0,comp18279_c1,comp22899_c0,comp4348_c0,comp148428_c0,comp1860_c0,comp20669_c0,comp161271_c0,comp11887_c0,comp54688_c0,comp18162_c5,comp73521_c0,comp22521_c0,comp156880_c0,comp18162_c4,comp18279_c0,comp80858_c0,comp18281_c1,comp198448_c0,comp1036_c0,comp28616_c0,comp10677_c0,comp18004_c0,comp172…
Organismal Systems	Immune system	NOD-like receptor signaling pathway	ko04621	30	comp24767_c0,comp24344_c0,comp21600_c0,comp12078_c0,comp240349_c0,comp14100_c0,comp10327_c0,comp127997_c0,comp25906_c0,comp154427_c0,comp15083_c0,comp13237_c0,comp4477_c0,comp75737_c0,comp230659_c0,comp23770_c0,comp27097_c0,comp12559_c0,comp12559_c1,comp225107_c0,comp273867_c0,comp6911_c0,comp247917_c0,comp119424_c0,comp4865_c0,comp282818_c0,comp11932_c0,comp22690_c0,comp209209_c0,comp24604_c0
Organismal Systems	Immune system	Natural killer cell mediated cytotoxicity	ko04650	27	comp286579_c0,comp27097_c0,comp22509_c0,comp24775_c0,comp24604_c0,comp29129_c0,comp196995_c0,comp28616_c0,comp11932_c0,comp14455_c0,comp14100_c0,comp314036_c0,comp21303_c0,comp331606_c0,comp14535_c0,comp14249_c1,comp156880_c0,comp15123_c0,comp1000_c0,comp15450_c0,comp10624_c0,comp25906_c0,comp161271_c0,comp27697_c0,comp127997_c0,comp14249_c0,comp15083_c0
Organismal Systems	Immune system	RIG-I-like receptor signaling pathway	ko04622	6	comp9647_c0,comp24778_c0,comp18192_c0,comp24373_c0,comp26121_c0,comp17765_c0
Organismal Systems	Immune system	T cell receptor signaling pathway	ko04660	34	comp104095_c0,comp15083_c0,comp23934_c0,comp239177_c0,comp3811_c0,comp15450_c0,comp331606_c0,comp25081_c0,comp249436_c0,comp14455_c0,comp281244_c0,comp11932_c0,comp24604_c0,comp109572_c0,comp198448_c0,comp27097_c0,comp172234_c0,comp201498_c0,comp25906_c0,comp27697_c0,comp127997_c0,comp1000_c0,comp20783_c0,comp21303_c0,comp14535_c0,comp15123_c0,comp14100_c0,comp196995_c0,comp24153_c0,comp22509_c0,…
Organismal Systems	Immune system	Toll-like receptor signaling pathway	ko04620	24	comp14100_c0,comp193470_c0,comp14455_c0,comp156880_c0,comp1049_c0,comp15491_c0,comp14249_c1,comp15450_c0,comp10624_c0,comp239177_c0,comp28854_c0,comp15083_c0,comp161271_c0,comp127997_c0,comp14249_c0,comp25906_c0,comp27097_c0,comp20831_c1,comp29129_c0,comp24775_c0,comp24604_c0,comp11932_c0,comp28616_c0,comp124783_c0
Organismal Systems	Nervous system	Cholinergic synapse	ko04725	17	comp15729_c0,comp14100_c0,comp14455_c0,comp15083_c0,comp236712_c0,comp127997_c0,comp25906_c0,comp15450_c0,comp1000_c0,comp239177_c0,comp1860_c0,comp175494_c0,comp27097_c0,comp15729_c1,comp11932_c0,comp24604_c0,comp108115_c0
Organismal Systems	Nervous system	Dopaminergic synapse	ko04728	63	comp11822_c0,comp1860_c0,comp17007_c0,comp25091_c0,comp18497_c1,comp193542_c0,comp84088_c0,comp137288_c0,comp18371_c0,comp254222_c0,comp33543_c0,comp18497_c2,comp12064_c0,comp23114_c1,comp14591_c0,comp15080_c1,comp15080_c0,comp24444_c0,comp198422_c0,comp196995_c0,comp24153_c0,comp23276_c1,comp74765_c0,comp21727_c0,comp262574_c0,comp21115_c0,comp25704_c0,comp72835_c0,comp22662_c0,comp18497_c0,comp…
Organismal Systems	Nervous system	GABAergic synapse	ko04727	41	comp239048_c0,comp15304_c0,comp86951_c0,comp15427_c0,comp20033_c0,comp18013_c0,comp12050_c1,comp27965_c0,comp24488_c0,comp12336_c0,comp24032_c0,comp1860_c0,comp203012_c0,comp12336_c1,comp12757_c0,comp15127_c0,comp24292_c0,comp207847_c0,comp20455_c0,comp108115_c0,comp60621_c0,comp15528_c0,comp5528_c0,comp23642_c0,comp24439_c0,comp175494_c0,comp24259_c0,comp15729_c1,comp25649_c0,comp12050_c0,comp21…
Organismal Systems	Nervous system	Glutamatergic synapse	ko04724	60	comp108115_c0,comp60621_c0,comp126503_c0,comp13671_c0,comp20455_c0,comp5528_c0,comp24604_c0,comp15528_c0,comp11932_c0,comp207847_c0,comp15729_c1,comp11446_c0,comp23642_c0,comp27097_c0,comp175494_c0,comp19487_c1,comp505_c1,comp66332_c0,comp299363_c0,comp15083_c0,comp120324_c0,comp19428_c2,comp9632_c0,comp12649_c0,comp15729_c0,comp25221_c0,comp101623_c0,comp196374_c0,comp22509_c0,comp19487_c2,comp1…
Organismal Systems	Nervous system	Long-term depression	ko04730	21	comp1860_c0,comp1000_c0,comp15450_c0,comp25906_c0,comp127997_c0,comp15083_c0,comp137552_c0,comp14455_c0,comp14100_c0,comp15080_c2,comp108115_c0,comp24604_c0,comp15080_c0,comp15080_c1,comp198422_c0,comp14734_c0,comp11932_c0,comp24403_c0,comp23276_c1,comp24074_c0,comp27097_c0
Organismal Systems	Nervous system	Long-term potentiation	ko04720	47	comp27697_c0,comp127997_c0,comp84088_c0,comp25906_c0,comp11822_c0,comp1000_c0,comp25091_c0,comp18497_c1,comp193542_c0,comp33543_c0,comp254222_c0,comp21303_c0,comp14535_c0,comp15123_c0,comp18497_c2,comp137288_c0,comp14100_c0,comp24444_c0,comp196995_c0,comp22509_c0,comp16273_c1,comp21115_c0,comp286579_c0,comp72835_c0,comp18497_c0,comp22662_c0,comp18625_c0,comp154750_c0,comp74765_c0,comp21727_c0,com…
Organismal Systems	Nervous system	Neurotrophin signaling pathway	ko04722	75	comp29129_c0,comp16326_c1,comp24775_c0,comp157163_c0,comp24153_c0,comp24444_c0,comp124783_c0,comp6094_c0,comp262574_c0,comp152844_c0,comp1305_c0,comp17829_c0,comp21115_c0,comp1000_c0,comp28854_c0,comp84088_c0,comp127997_c0,comp25906_c0,comp1049_c0,comp20783_c0,comp109572_c0,comp24604_c0,comp28616_c0,comp161216_c0,comp31113_c0,comp201498_c0,comp172234_c0,comp3811_c0,comp29765_c0,comp15083_c0,comp2…
Organismal Systems	Nervous system	Retrograde endocannabinoid signaling	ko04723	16	comp15729_c0,comp14100_c0,comp8902_c0,comp127997_c0,comp25906_c0,comp15083_c0,comp14690_c0,comp21548_c0,comp1860_c0,comp9454_c0,comp175494_c0,comp27097_c0,comp15729_c1,comp11932_c0,comp108115_c0,comp24604_c0
Organismal Systems	Nervous system	Serotonergic synapse	ko04726	15	comp175494_c0,comp27097_c0,comp15729_c0,comp14100_c0,comp14455_c0,comp15729_c1,comp15083_c0,comp11932_c0,comp127997_c0,comp25906_c0,comp15450_c0,comp1000_c0,comp24604_c0,comp1860_c0,comp108115_c0
Organismal Systems	Nervous system	Synaptic vesicle cycle	ko04721	70	comp25559_c0,comp25643_c0,comp8902_c0,comp349963_c0,comp213527_c0,comp14690_c0,comp326501_c0,comp13818_c1,comp120904_c0,comp14105_c0,comp22719_c1,comp21085_c0,comp226148_c0,comp117935_c0,comp24891_c0,comp30964_c0,comp1494_c0,comp23060_c0,comp250464_c0,comp21613_c0,comp133938_c0,comp103142_c0,comp13764_c1,comp20206_c0,comp194948_c0,comp14921_c0,comp204126_c0,comp7629_c0,comp11857_c1,comp142743_c0,…
Organismal Systems	Sensory system	Inflammatory mediator regulation of TRP channels	ko04750	25	comp137288_c0,comp254222_c0,comp33543_c0,comp18497_c2,comp26338_c0,comp18497_c3,comp11822_c0,comp39219_c0,comp25091_c0,comp18497_c1,comp193542_c0,comp84088_c0,comp119193_c0,comp74765_c0,comp21727_c0,comp20373_c0,comp21115_c0,comp72835_c0,comp126954_c0,comp22662_c0,comp18497_c0,comp195146_c0,comp11320_c0,comp13705_c2,comp24444_c0
Organismal Systems	Sensory system	Olfactory transduction	ko04740	16	comp21115_c0,comp126954_c0,comp72835_c0,comp74765_c0,comp21727_c0,comp24444_c0,comp11320_c0,comp254222_c0,comp33543_c0,comp26338_c0,comp137288_c0,comp119193_c0,comp84088_c0,comp11822_c0,comp193542_c0,comp39219_c0
Organismal Systems	Sensory system	Phototransduction	ko04744	19	comp137288_c0,comp261558_c0,comp26338_c0,comp254222_c0,comp33543_c0,comp193542_c0,comp39219_c0,comp11822_c0,comp119193_c0,comp84088_c0,comp21727_c0,comp74765_c0,comp15729_c1,comp126954_c0,comp175494_c0,comp72835_c0,comp21115_c0,comp11320_c0,comp24444_c0
Organismal Systems	Sensory system	Phototransduction - fly	ko04745	40	comp1036_c0,comp18281_c1,comp18279_c0,comp11320_c0,comp80858_c0,comp126954_c0,comp10677_c0,comp37216_c0,comp12987_c1,comp119193_c0,comp39219_c0,comp26338_c0,comp18281_c0,comp12048_c0,comp96317_c0,comp18267_c0,comp21850_c1,comp24444_c0,comp16877_c0,comp72835_c0,comp21115_c0,comp22899_c0,comp18279_c1,comp21727_c0,comp21850_c4,comp74765_c0,comp20669_c0,comp54688_c0,comp84088_c0,comp193542_c0,comp434…
Organismal Systems	Sensory system	Taste transduction	ko04742	2	comp15729_c1,comp175494_c0
				14216
