# Supplementary material for: De novo transcriptome sequence and identification of major bast-related genes involved in cellulose biosynthesis in jute (Corchorus capsularis L.)
Source: BMC Genomics. 2015 Dec 15;16:1062. doi: 10.1186/s12864-015-2256-z (PMC4678609; doi:10.1186/s12864-015-2256-z)
Supplement: Additional file 4: — Calling 12,518 SNPs based on raw VCF files from the transcription sequence of jute with the GATK standard filter method. (XLS 2092 kb) [file 12864_2015_2256_MOESM4_ESM.xls]

## Sheet: Additional file 4
Additional file 4: Calling 12,518 SNPs based on the transcription sequence of jute
geneid	POS	REF	ALT	MTJute	strand	codon_mutate	aa_mutate	synonymous	nonsynonymous
comp21059_c0	118	G	A	4,3	--	--	--	--	--
comp23156_c0	649	C	T	80,36	--	--	--	--	--
comp18927_c0	2119	C	T	26,11	-	GTA<->ATA	V<->I	0	1
comp5858_c0	417	C	G	6,3	+	CTC<->CTG	L<->L	1	0
comp148992_c0	52	C	G	3,2	--	--	--	--	--
comp3820_c0	254	A	G	6,6	+	AAG<->AGG	K<->R	0	1
comp23371_c1	232	G	A	7,8	--	--	--	--	--
comp21325_c0	310	A	G	6,4	-	TGT<->CGT	C<->R	0	1
comp21807_c0	639	A	T	12,4	+	GTA<->GTT	V<->V	1	0
comp19083_c0	111	A	G	0,22	--	--	--	--	--
comp23563_c1	1130	C	G	69,27	+	CTG<->GTG	L<->V	0	1
comp22914_c0	904	G	A	7,5	--	--	--	--	--
comp19132_c0	172	G	A	3,3	+	AAG<->AAA	K<->K	1	0
comp23487_c0	1601	T	A	91,53	-	ACC<->TCC	T<->S	0	1
comp15869_c0	4	C	A	1,4	--	--	--	--	--
comp21747_c0	941	C	T	28,15	-	GAA<->AAA	E<->K	0	1
comp23465_c0	391	C	T	162,81	+	GAC<->GAT	D<->D	1	0
comp14366_c0	11	G	T	3,2	--	--	--	--	--
comp23077_c0	384	T	C	72,71	-	GAA<->GAG	E<->E	1	0
comp22864_c0	471	G	T	8,4	-	CAG<->AAG	Q<->K	0	1
comp23485_c0	2380	G	A	161,89	-	CGC<->CGT	R<->R	1	0
comp20668_c0	1854	C	T	26,37	--	--	--	--	--
comp6193_c0	161	C	G	7,4	--	--	--	--	--
comp18705_c0	5	T	A	3,2	-	GAG<->GTG	E<->V	0	1
comp7152_c0	92	C	T	6,4	+	TTC<->TTT	F<->F	1	0
comp23612_c0	1143	C	T	36,14	--	--	--	--	--
comp21307_c0	521	C	T	153,97	-	GTG<->GTA	V<->V	1	0
comp22670_c0	786	A	G	22,15	--	--	--	--	--
comp115072_c0	196	C	T	1,2	+	CTC<->CTT	L<->L	1	0
comp23562_c0	650	G	A	40,92	+	TCG<->TCA	S<->S	1	0
comp21909_c0	218	C	T	14,15	--	--	--	--	--
comp112092_c0	280	T	C	1,2	--	--	--	--	--
comp21077_c0	270	G	A	11,8	--	--	--	--	--
comp80118_c0	2	A	G	2,3	--	--	--	--	--
comp20821_c0	351	A	G	1,5	--	--	--	--	--
comp15114_c0	1	A	G	5,5	--	--	--	--	--
comp20064_c0	177	G	A	8,4	+	AAG<->AAA	K<->K	1	0
comp7545_c0	2	A	G	1,2	--	--	--	--	--
comp23372_c0	956	A	G	8,21	-	CCT<->CCC	P<->P	1	0
comp23471_c0	1085	C	T	159,91	+	ACT<->ATT	T<->I	0	1
comp17905_c0	562	C	T	2,2	--	--	--	--	--
comp5663_c0	102	G	T	4,5	+	GGG<->GGT	G<->G	1	0
comp22594_c0	885	G	A	0,22	--	--	--	--	--
comp16771_c0	66	A	T	4,2	--	--	--	--	--
comp15593_c1	879	G	C	2,2	-	CCG<->GCG	P<->A	0	1
comp21875_c0	1067	C	G	8,3	-	GTA<->CTA	V<->L	0	1
comp23610_c0	5084	A	C	106,45	+	GGA<->GGC	G<->G	1	0
comp23564_c2	4667	G	A	30,26	--	--	--	--	--
comp19431_c0	1949	T	A	0,5	--	--	--	--	--
comp23549_c0	1537	T	C	94,59	+	GGT<->GGC	G<->G	1	0
comp23052_c1	736	A	G	20,20	--	--	--	--	--
comp18638_c0	102	G	A	6,6	+	TCG<->TCA	S<->S	1	0
comp23616_c0	3779	C	T	63,46	-	GCT<->ACT	A<->T	0	1
comp22075_c0	748	T	C	4,29	+	TAT<->CAT	Y<->H	0	1
comp22219_c1	337	G	A	64,43	--	--	--	--	--
comp21960_c1	392	T	C	77,47	+	TAT<->TAC	Y<->Y	1	0
comp34327_c0	2	A	G	0,2	+	AAG<->AGG	K<->R	0	1
comp106061_c0	317	A	G	3,4	-	TGT<->TGC	C<->C	1	0
comp22131_c1	872	T	C	14,6	+	ATT<->ATC	I<->I	1	0
comp15971_c0	163	A	G	4,4	--	--	--	--	--
comp23476_c0	3514	T	C	159,80	-	GAA<->GAG	E<->E	1	0
comp21428_c0	951	A	G	10,5	--	--	--	--	--
comp4930_c0	123	G	A	3,3	-	CCG<->TCG	P<->S	0	1
comp23465_c0	169	C	A	129120	--	--	--	--	--
comp22522_c0	326	C	T	14,11	+	CTG<->TTG	L<->L	1	0
comp153735_c0	2	T	G	0,2	--	--	--	--	--
comp23537_c0	54	C	T	42,71	--	--	--	--	--
comp21750_c1	210	T	C	7,5	+	TTG<->CTG	L<->L	1	0
comp23087_c0	761	A	T	32,17	-	CCT<->CCA	P<->P	1	0
comp7023_c0	58	C	T	4,2	-	GTG<->GTA	V<->V	1	0
comp23278_c0	3507	A	T	9,27	--	--	--	--	--
comp23190_c1	1932	T	C	86,44	--	--	--	--	--
comp23392_c0	678	T	A	109,63	+	GCT<->GCA	A<->A	1	0
comp17965_c0	152	A	C	9,7	--	--	--	--	--
comp20852_c1	1651	T	C	2,2	--	--	--	--	--
comp21601_c0	187	T	C	113,68	+	TTA<->CTA	L<->L	1	0
comp22235_c0	564	C	T	68,63	+	ACC<->ACT	T<->T	1	0
comp23562_c0	1298	T	C	69,59	+	GAT<->GAC	D<->D	1	0
comp13146_c0	2248	T	A	2,2	--	--	--	--	--
comp27502_c0	4	A	G	0,2	--	--	--	--	--
comp17290_c1	102	G	T	4,4	--	--	--	--	--
comp23596_c0	3059	C	T	32,17	-	ACG<->ACA	T<->T	1	0
comp22602_c0	1004	A	C	94,34	--	--	--	--	--
comp24426_c0	1517	T	A	1,2	-	ATC<->TTC	I<->F	0	1
comp15440_c0	164	T	C	3,4	-	CAA<->CAG	Q<->Q	1	0
comp21449_c0	1157	T	G	18,12	--	--	--	--	--
comp23508_c0	2468	A	T	164,86	-	TTT<->ATT	F<->I	0	1
comp15753_c0	493	T	C	2,3	+	TCT<->CCT	S<->P	0	1
comp22670_c0	682	G	C	32,22	--	--	--	--	--
comp23567_c0	1410	T	C	8,7	+	ATT<->ATC	I<->I	1	0
comp9188_c0	995	A	T	0,2	--	--	--	--	--
comp15285_c0	409	G	T	43,16	--	--	--	--	--
comp123828_c0	199	G	A	3,2	--	--	--	--	--
comp22318_c0	105	C	A	14,8	--	--	--	--	--
comp17982_c0	323	G	A	3,5	-	CTG<->TTG	L<->L	1	0
comp20580_c0	1457	A	G	4,3	--	--	--	--	--
comp22494_c0	462	T	C	20,11	--	--	--	--	--
comp15959_c0	356	T	A	1,2	--	--	--	--	--
comp22776_c0	605	A	C	30,19	+	AGG<->CGG	R<->R	1	0
comp23599_c0	1362	C	T	81,33	--	--	--	--	--
comp17119_c0	402	A	C	8,14	+	ATA<->ATC	I<->I	1	0
comp123186_c0	1	T	C	0,2	--	--	--	--	--
comp17589_c0	96	G	A	4,5	--	--	--	--	--
comp21959_c0	250	G	A	8,9	+	GAG<->AAG	E<->K	0	1
comp13489_c0	246	T	G	0,2	--	--	--	--	--
comp69630_c0	3	C	A	0,2	-	GTC<->TTC	V<->F	0	1
comp23365_c0	3175	A	G	25,18	--	--	--	--	--
comp23614_c0	1098	C	A	50,47	--	--	--	--	--
comp21468_c0	303	T	C	6,3	-	CGA<->CGG	R<->R	1	0
comp23394_c0	459	C	T	64,34	+	CCC<->CCT	P<->P	1	0
comp64713_c0	679	G	C	0,2	--	--	--	--	--
comp6365_c0	168	T	G	4,4	--	--	--	--	--
comp15759_c0	1	G	T	0,2	--	--	--	--	--
comp23361_c0	1961	T	A	72,50	--	--	--	--	--
comp19635_c1	1123	G	A	2,3	--	--	--	--	--
comp23360_c0	228	G	C	131119	--	--	--	--	--
comp21308_c0	19	G	C	3,5	--	--	--	--	--
comp23202_c1	438	G	A	4,5	--	--	--	--	--
comp22875_c0	417	A	G	55,49	--	--	--	--	--
comp22549_c0	112	C	T	20,12	--	--	--	--	--
comp23430_c0	1800	A	G	149100	-	GTC<->GCC	V<->A	0	1
comp23428_c0	537	T	A	161,89	+	CCT<->CCA	P<->P	1	0
comp23581_c0	2506	G	T	155,95	-	ACC<->ACA	T<->T	1	0
comp23464_c0	1329	T	A	155,94	-	ACA<->ACT	T<->T	1	0
comp22771_c0	193	A	G	20,20	+	GCA<->GCG	A<->A	1	0
comp23359_c0	725	T	C	9,14	+	GCT<->GCC	A<->A	1	0
comp23324_c0	1284	T	A	7,21	+	GAT<->GAA	D<->E	0	1
comp10093_c0	241	C	T	6,3	--	--	--	--	--
comp23595_c0	835	A	G	173,77	+	GAT<->GGT	D<->G	0	1
comp23025_c0	1541	G	A	6,5	--	--	--	--	--
comp23339_c3	1181	T	C	31,17	-	AGT<->GGT	S<->G	0	1
comp21115_c0	334	A	G	8,11	+	GAA<->GAG	E<->E	1	0
comp22151_c0	124	A	G	8,12	+	GAA<->GAG	E<->E	1	0
comp20580_c0	327	C	G	13,8	+	GCC<->GCG	A<->A	1	0
comp20306_c0	1245	G	C	9,7	--	--	--	--	--
comp23258_c0	336	A	G	51,34	+	ACT<->GCT	T<->A	0	1
comp21439_c0	170	T	C	22,22	--	--	--	--	--
comp23494_c0	942	T	G	48,27	--	--	--	--	--
comp18395_c0	350	T	C	3,8	--	--	--	--	--
comp23101_c1	1092	G	T	144,86	-	ACC<->AAC	T<->N	0	1
comp1425_c0	73	G	A	5,3	--	--	--	--	--
comp22622_c0	366	A	G	9,16	--	--	--	--	--
comp23290_c0	1669	T	C	18,30	-	AAC<->AGC	N<->S	0	1
comp8747_c0	3893	T	G	0,3	--	--	--	--	--
comp17926_c0	276	C	T	8,5	--	--	--	--	--
comp22927_c0	483	A	C	29,28	--	--	--	--	--
comp22846_c1	803	G	A	121127	-	ACC<->ACT	T<->T	1	0
comp23607_c0	2496	T	G	38,28	+	AAT<->AAG	N<->K	0	1
comp23512_c0	7316	A	G	68,37	+	AAT<->GAT	N<->D	0	1
comp22934_c0	1410	A	T	11,10	+	AAA<->AAT	K<->N	0	1
comp12668_c0	1	A	C	1,5	-	TCT<->TCG	S<->S	1	0
comp23604_c0	6465	T	A	180,70	--	--	--	--	--
comp24297_c0	1772	T	C	4,5	+	ATT<->ATC	I<->I	1	0
comp33462_c0	550	T	A	0,3	--	--	--	--	--
comp276579_c0	123	A	G	3,2	--	--	--	--	--
comp52830_c0	760	T	C	1,2	--	--	--	--	--
comp13485_c0	39	C	T	1,2	+	GAC<->GAT	D<->D	1	0
comp8622_c0	510	T	C	1,4	--	--	--	--	--
comp23801_c0	3	G	T	1,3	--	--	--	--	--
comp23602_c0	1315	C	T	153,97	-	GGG<->GGA	G<->G	1	0
comp65247_c0	1036	T	A	0,2	--	--	--	--	--
comp17425_c0	516	A	T	6,3	--	--	--	--	--
comp729_c0	145	G	A	7,3	-	ATC<->ATT	I<->I	1	0
comp18463_c0	239	A	T	0,3	+	CAC<->CTC	H<->L	0	1
comp23492_c0	570	C	T	52,35	-	AGG<->AAG	R<->K	0	1
comp208519_c0	124	C	A	3,2	--	--	--	--	--
comp23152_c0	806	C	G	15,38	-	AGT<->ACT	S<->T	0	1
comp22314_c0	108	A	G	7,9	--	--	--	--	--
comp17947_c0	341	A	G	2,2	--	--	--	--	--
comp23607_c0	7792	C	G	166,84	+	CTG<->GTG	L<->V	0	1
comp23275_c0	320	T	C	9,7	--	--	--	--	--
comp22922_c0	176	A	G	5,6	--	--	--	--	--
comp23292_c0	260	T	C	9,7	+	ATT<->ATC	I<->I	1	0
comp17836_c0	123	T	C	3,3	+	ACT<->ACC	T<->T	1	0
comp23397_c0	1809	A	T	153,97	+	CTA<->CTT	L<->L	1	0
comp20299_c0	3	A	G	3,7	--	--	--	--	--
comp23398_c0	1071	A	G	35,44	+	AAA<->AGA	K<->R	0	1
comp23602_c0	3679	A	G	160,90	-	GTT<->GTC	V<->V	1	0
comp20934_c0	147	C	T	12,13	+	GGC<->GGT	G<->G	1	0
comp166873_c0	206	T	C	0,2	--	--	--	--	--
comp10317_c0	431	A	G	0,16	--	--	--	--	--
comp16685_c0	123	A	C	5,4	-	GTA<->GGA	V<->G	0	1
comp23615_c0	2415	A	G	48,90	--	--	--	--	--
comp18570_c0	148	T	G	6,6	--	--	--	--	--
comp10438_c0	236	T	C	4,2	--	--	--	--	--
comp22861_c0	963	A	G	88141	-	GGT<->GGC	G<->G	1	0
comp23607_c0	2031	A	G	75,54	+	AGA<->AGG	R<->R	1	0
comp19276_c0	3	C	G	1,2	-	GCT<->CCT	A<->P	0	1
comp19341_c1	606	C	T	3,3	-	GCA<->ACA	A<->T	0	1
comp22187_c0	518	C	T	71,66	-	AAG<->AAA	K<->K	1	0
comp20704_c0	188	C	G	4,6	+	CAG<->GAG	Q<->E	0	1
comp11328_c1	467	C	G	1,2	--	--	--	--	--
comp22987_c4	3	G	A	4,8	--	--	--	--	--
comp23376_c0	1733	G	A	137,91	+	TCG<->TCA	S<->S	1	0
comp23515_c0	1845	T	G	40,24	+	CTT<->CTG	L<->L	1	0
comp25380_c0	1358	T	C	2,2	--	--	--	--	--
comp17622_c0	73	A	G	6,4	+	CCA<->CCG	P<->P	1	0
comp23464_c0	984	C	T	130120	-	AAG<->AAA	K<->K	1	0
comp1792_c0	65	C	T	5,3	--	--	--	--	--
comp10844_c0	1841	A	T	42,16	-	TCT<->ACT	S<->T	0	1
comp23381_c0	1377	A	C	79,81	--	--	--	--	--
comp23190_c1	1779	C	T	96,46	--	--	--	--	--
comp23021_c0	1167	G	A	26,27	+	GCT<->ACT	A<->T	0	1
comp23432_c0	1823	T	A	132116	+	ACT<->ACA	T<->T	1	0
comp8122_c0	1	A	C	1,2	--	--	--	--	--
comp23360_c0	4528	G	A	144105	--	--	--	--	--
comp13597_c0	2	G	T	0,2	--	--	--	--	--
comp23539_c0	2529	G	A	77,86	-	TCC<->TCT	S<->S	1	0
comp14155_c0	3472	C	A	1,2	--	--	--	--	--
comp23540_c0	1486	A	G	17,40	-	CCT<->CCC	P<->P	1	0
comp22671_c0	184	G	C	28,10	-	ACC<->ACG	T<->T	1	0
comp21208_c2	2	A	C	0,2	--	--	--	--	--
comp23010_c0	241	A	G	39,21	--	--	--	--	--
comp23527_c0	2344	A	G	38,28	+	GAA<->GGA	E<->G	0	1
comp25752_c0	763	C	T	1,2	--	--	--	--	--
comp22673_c1	592	C	T	29,9	--	--	--	--	--
comp58154_c0	438	A	C	0,2	--	--	--	--	--
comp22653_c0	401	C	A	165,85	-	GAG<->GAT	E<->D	0	1
comp23148_c0	273	T	C	15,13	-	GGA<->GGG	G<->G	1	0
comp13820_c0	952	G	A	24,16	-	TCA<->TTA	S<->L	0	1
comp23290_c0	242	A	G	47,48	-	TTC<->CTC	F<->L	0	1
comp15355_c0	191	A	G	2,2	--	--	--	--	--
comp23362_c0	219	C	G	146104	+	CTC<->CTG	L<->L	1	0
comp19518_c0	957	C	T	6,33	-	CAG<->CAA	Q<->Q	1	0
comp23189_c0	316	C	T	7,10	--	--	--	--	--
comp18381_c0	913	G	A	8,5	-	CCC<->CCT	P<->P	1	0
comp20998_c1	811	A	G	5,19	-	TTT<->TTC	F<->F	1	0
comp23375_c0	605	G	T	9,4	-	ACG<->AAG	T<->K	0	1
comp15703_c0	304	A	G	3,3	-	AAT<->AAC	N<->N	1	0
comp17348_c0	665	T	A	8,10	--	--	--	--	--
comp21749_c0	318	C	G	11,4	-	GTT<->CTT	V<->L	0	1
comp23465_c0	714	A	T	143105	+	AAG<->ATG	K<->M	0	1
comp22627_c0	3050	G	A	124,87	--	--	--	--	--
comp23493_c0	2617	A	G	91,70	--	--	--	--	--
comp21220_c0	4	C	G	1,2	--	--	--	--	--
comp4228_c0	30	G	A	3,2	-	GGC<->GGT	G<->G	1	0
comp13423_c0	315	A	G	1,3	--	--	--	--	--
comp23559_c5	1328	G	A	76171	--	--	--	--	--
comp75538_c0	956	T	C	4,2	-	GGA<->GGG	G<->G	1	0
comp18524_c0	1	A	G	0,11	--	--	--	--	--
comp22387_c0	314	T	C	136114	+	CAT<->CAC	H<->H	1	0
comp11153_c0	1268	T	A	18,10	--	--	--	--	--
comp15388_c0	130	A	C	4,4	--	--	--	--	--
comp23401_c0	2670	T	C	26,27	--	--	--	--	--
comp22411_c0	483	C	G	74,35	--	--	--	--	--
comp8487_c0	4	C	G	3,2	--	--	--	--	--
comp15864_c1	88	A	G	1,2	--	--	--	--	--
comp23102_c0	136	A	T	10,4	--	--	--	--	--
comp2955_c0	120	T	A	4,2	-	ACC<->TCC	T<->S	0	1
comp21678_c0	228	A	G	5,4	--	--	--	--	--
comp22589_c0	541	A	T	48,43	--	--	--	--	--
comp23368_c0	1096	T	C	124,90	+	TTG<->CTG	L<->L	1	0
comp34051_c0	1	A	G	3,3	--	--	--	--	--
comp19342_c0	143	G	A	34,18	+	CTG<->CTA	L<->L	1	0
comp23465_c0	2038	C	G	152,97	+	GCC<->GCG	A<->A	1	0
comp160532_c0	276	A	T	0,2	--	--	--	--	--
comp23959_c0	559	G	A	9,21	--	--	--	--	--
comp23367_c1	3929	G	T	1,2	--	--	--	--	--
comp23590_c0	520	C	T	54,25	+	TTC<->TTT	F<->F	1	0
comp22481_c0	1288	G	T	18,10	--	--	--	--	--
comp27511_c0	13	A	C	1,3	--	--	--	--	--
comp21901_c0	150	T	G	12,4	--	--	--	--	--
comp23095_c1	11285	G	C	4,4	-	TCT<->TGT	S<->C	0	1
comp23595_c0	3634	C	A	160,87	+	ACG<->AAG	T<->K	0	1
comp23202_c1	684	G	A	8,6	--	--	--	--	--
comp22181_c0	337	G	A	8,4	-	CGC<->CGT	R<->R	1	0
comp22614_c0	239	C	T	20,12	-	TTG<->TTA	L<->L	1	0
comp23375_c0	454	A	G	5,4	-	CAT<->CAC	H<->H	1	0
comp22837_c1	1032	T	A	150100	+	TCT<->TCA	S<->S	1	0
comp21009_c0	55	A	C	3,6	--	--	--	--	--
comp22233_c0	297	A	G	57103	--	--	--	--	--
comp1908_c0	81	C	T	3,3	--	--	--	--	--
comp23447_c0	825	T	A	1,2	--	--	--	--	--
comp23360_c0	1954	C	T	152,91	--	--	--	--	--
comp18150_c0	187	C	T	11,4	--	--	--	--	--
comp23552_c0	1194	A	G	27,9	--	--	--	--	--
comp133757_c0	133	G	T	5,3	-	GTC<->GTA	V<->V	1	0
comp22097_c1	3593	T	C	2,3	-	CAT<->CGT	H<->R	0	1
comp23258_c0	1017	G	A	103,53	--	--	--	--	--
comp23156_c0	976	G	A	151,94	-	CCG<->CTG	P<->L	0	1
comp92574_c0	3	T	C	1,2	--	--	--	--	--
comp20427_c0	2528	T	A	18,7	--	--	--	--	--
comp22039_c0	496	C	A	1,3	--	--	--	--	--
comp16019_c0	277	G	A	4,6	-	GAC<->GAT	D<->D	1	0
comp22943_c0	1450	G	C	89,99	-	GCC<->GGC	A<->G	0	1
comp23539_c0	2652	G	A	105,89	-	GCC<->GCT	A<->A	1	0
comp10093_c0	196	A	G	5,4	--	--	--	--	--
comp22822_c0	525	C	T	10,6	-	GGG<->GGA	G<->G	1	0
comp2871_c0	180	G	A	1,2	--	--	--	--	--
comp1820_c0	147	C	A	3,2	--	--	--	--	--
comp23475_c0	1437	C	T	12,51	+	GCC<->GCT	A<->A	1	0
comp23170_c0	1552	G	A	138,69	-	CCC<->CCT	P<->P	1	0
comp1237_c0	505	A	T	3,4	-	TTC<->TAC	F<->Y	0	1
comp22339_c0	936	A	G	148101	-	TAT<->TAC	Y<->Y	1	0
comp23068_c0	1054	T	C	128100	-	ATA<->GTA	I<->V	0	1
comp13819_c0	1178	T	A	10,11	-	GAA<->GAT	E<->D	0	1
comp23403_c0	2694	A	G	13,5	-	TAT<->TAC	Y<->Y	1	0
comp23036_c0	631	A	G	133,81	+	TTA<->TTG	L<->L	1	0
comp16376_c0	206	G	A	5,3	-	AGC<->AGT	S<->S	1	0
comp22392_c1	378	G	A	60,55	--	--	--	--	--
comp16146_c0	3	A	T	5,4	--	--	--	--	--
comp19989_c0	26	T	G	3,3	--	--	--	--	--
comp20114_c0	142	G	A	9,5	-	CTC<->CTT	L<->L	1	0
comp18269_c0	371	A	G	10,6	+	ACA<->ACG	T<->T	1	0
comp23549_c0	2523	G	A	75,67	+	AGT<->AAT	S<->N	0	1
comp23021_c0	683	C	T	52,40	+	AAC<->AAT	N<->N	1	0
comp131931_c0	15	A	G	0,2	--	--	--	--	--
comp56968_c0	460	T	C	0,2	--	--	--	--	--
comp30682_c0	1	G	C	0,4	+	GTG<->CTG	V<->L	0	1
comp23554_c0	533	C	T	13,7	+	CTA<->TTA	L<->L	1	0
comp21972_c0	27	G	T	23,11	--	--	--	--	--
comp131582_c0	401	A	G	0,2	--	--	--	--	--
comp21276_c0	999	T	C	16,25	--	--	--	--	--
comp23403_c0	2055	C	T	16,7	-	AGG<->AGA	R<->R	1	0
comp23158_c0	1	G	C	0,2	--	--	--	--	--
comp23416_c0	5639	G	A	122,78	--	--	--	--	--
comp23543_c0	426	T	G	151,99	-	ATC<->CTC	I<->L	0	1
comp23554_c0	1669	C	T	17,11	--	--	--	--	--
comp20967_c0	1055	G	A	14,18	--	--	--	--	--
comp3024_c0	107	C	A	3,2	+	ACC<->ACA	T<->T	1	0
comp23482_c0	3109	A	G	125,92	+	CAT<->CGT	H<->R	0	1
comp23379_c0	506	C	G	19,11	--	--	--	--	--
comp23360_c0	2113	A	G	149,74	--	--	--	--	--
comp18278_c0	321	C	T	11,7	--	--	--	--	--
comp23441_c0	1841	C	T	142,97	+	TAC<->TAT	Y<->Y	1	0
comp23352_c0	1624	A	G	16,25	+	AAC<->AGC	N<->S	0	1
comp77650_c0	718	T	A	0,2	+	GGT<->GGA	G<->G	1	0
comp23381_c0	1656	G	A	55,62	--	--	--	--	--
comp23568_c0	3872	C	T	17,23	-	GGA<->GAA	G<->E	0	1
comp22484_c0	1045	G	C	8,7	--	--	--	--	--
comp23372_c0	1208	G	A	24,14	-	GGC<->GGT	G<->G	1	0
comp19690_c0	3	G	T	1,2	--	--	--	--	--
comp15411_c0	178	A	G	2,3	-	CGT<->CGC	R<->R	1	0
comp23543_c0	962	G	T	137112	-	TCT<->TAT	S<->Y	0	1
comp23543_c1	260	T	G	7,5	--	--	--	--	--
comp22239_c0	327	A	T	45,32	--	--	--	--	--
comp77925_c0	51	T	C	3,2	--	--	--	--	--
comp21415_c2	112	A	G	1,2	--	--	--	--	--
comp21623_c0	1	T	G	0,4	--	--	--	--	--
comp20070_c0	172	A	C	5,3	--	--	--	--	--
comp62607_c0	427	T	G	0,2	--	--	--	--	--
comp28895_c0	201	A	C	4,5	+	GAA<->GCA	E<->A	0	1
comp23354_c0	2336	C	T	148102	--	--	--	--	--
comp7426_c0	246	C	G	6,4	-	GTG<->GTC	V<->V	1	0
comp16922_c0	111	A	G	0,7	--	--	--	--	--
comp12818_c0	4	C	G	0,2	--	--	--	--	--
comp21664_c0	608	G	T	4,3	--	--	--	--	--
comp27497_c0	769	A	C	6,12	--	--	--	--	--
comp23550_c1	600	A	G	13,17	--	--	--	--	--
comp22838_c0	229	T	C	6,6	--	--	--	--	--
comp32082_c0	466	G	T	1,3	--	--	--	--	--
comp17854_c0	514	C	T	3,4	--	--	--	--	--
comp23034_c0	1397	T	C	86,29	--	--	--	--	--
comp22970_c0	677	T	A	42,39	--	--	--	--	--
comp22933_c0	413	A	C	9,4	+	GCA<->GCC	A<->A	1	0
comp8516_c0	2	G	A	0,2	--	--	--	--	--
comp30034_c0	2142	A	G	2,2	--	--	--	--	--
comp18317_c0	455	G	A	7,6	--	--	--	--	--
comp1404_c0	119	C	T	2,3	--	--	--	--	--
comp22922_c0	1078	C	T	6,6	-	GGG<->GGA	G<->G	1	0
comp23561_c0	1277	G	A	46,22	-	CCT<->CTT	P<->L	0	1
comp22875_c0	1234	C	T	60,59	--	--	--	--	--
comp23576_c0	5181	G	A	121,87	--	--	--	--	--
comp23539_c0	1434	A	T	154,93	-	ATT<->ATA	I<->I	1	0
comp22812_c0	483	A	T	27,13	+	TCA<->TCT	S<->S	1	0
comp15084_c0	1	G	C	0,2	--	--	--	--	--
comp23370_c0	1289	A	G	25,29	--	--	--	--	--
comp17798_c0	118	A	G	3,4	-	GTT<->GTC	V<->V	1	0
comp23459_c0	152	A	G	76,35	--	--	--	--	--
comp23354_c0	717	A	G	127123	--	--	--	--	--
comp5193_c0	141	A	T	4,2	--	--	--	--	--
comp23565_c0	1656	C	T	62,33	--	--	--	--	--
comp23528_c0	1817	T	C	22,48	+	CTT<->CTC	L<->L	1	0
comp26275_c0	1674	C	A	8,4	--	--	--	--	--
comp24420_c0	1146	A	C	3,2	--	--	--	--	--
comp23131_c0	1529	G	A	60,28	+	GAG<->GAA	E<->E	1	0
comp23352_c0	1222	G	A	31,18	+	GGA<->GAA	G<->E	0	1
comp26477_c0	4101	T	C	0,2	--	--	--	--	--
comp22966_c0	144	A	G	37,12	--	--	--	--	--
comp17903_c0	175	G	A	1,3	--	--	--	--	--
comp23391_c2	1070	G	A	29,27	--	--	--	--	--
comp23494_c0	1178	T	C	75,37	--	--	--	--	--
comp21712_c0	464	T	C	13,13	+	CTT<->CTC	L<->L	1	0
comp21617_c0	581	C	T	62,65	-	GTT<->ATT	V<->I	0	1
comp28894_c0	4	A	G	0,2	--	--	--	--	--
comp23471_c0	1437	G	C	156,94	+	GGG<->GGC	G<->G	1	0
comp23562_c0	2131	A	G	110,72	+	AAG<->AGG	K<->R	0	1
comp23119_c0	804	C	T	17,12	-	AGT<->AAT	S<->N	0	1
comp20041_c0	244	G	A	4,4	--	--	--	--	--
comp23344_c0	1148	G	A	33,18	-	ATC<->ATT	I<->I	1	0
comp23537_c0	63	G	A	48,91	--	--	--	--	--
comp16665_c0	106	A	G	4,6	-	CTT<->CTC	L<->L	1	0
comp13475_c0	2	G	A	1,2	--	--	--	--	--
comp21157_c0	280	C	T	21,21	-	GTA<->ATA	V<->I	0	1
comp2098_c0	278	T	C	0,3	--	--	--	--	--
comp78243_c0	3	A	G	0,2	--	--	--	--	--
comp20026_c0	333	A	G	14,6	--	--	--	--	--
comp23469_c0	1137	A	C	109,80	-	ATT<->ATG	I<->M	0	1
comp23564_c2	2599	A	C	46,46	--	--	--	--	--
comp21788_c0	3	G	T	1,2	--	--	--	--	--
comp22872_c2	509	T	C	8,10	--	--	--	--	--
comp25980_c0	1369	A	C	1,2	--	--	--	--	--
comp16588_c0	137	T	C	4,2	+	GCT<->GCC	A<->A	1	0
comp17115_c1	525	T	C	0,5	--	--	--	--	--
comp20530_c0	3849	C	A	3,2	--	--	--	--	--
comp23375_c0	351	A	G	6,6	-	TAT<->CAT	Y<->H	0	1
comp101771_c0	289	A	G	4,3	--	--	--	--	--
comp22914_c0	831	G	A	5,5	+	AAG<->AAA	K<->K	1	0
comp23539_c0	1914	T	A	92,70	-	ACA<->ACT	T<->T	1	0
comp23381_c0	1497	C	T	48,63	--	--	--	--	--
comp23408_c0	1621	G	A	41,23	--	--	--	--	--
comp15131_c0	39	G	T	4,4	--	--	--	--	--
comp17259_c1	2	A	T	1,3	-	GTA<->GAA	V<->E	0	1
comp19399_c0	765	G	T	13,15	--	--	--	--	--
comp198750_c0	129	T	A	3,3	--	--	--	--	--
comp22797_c0	1265	C	T	76,50	-	GAG<->AAG	E<->K	0	1
comp23055_c0	170	A	G	6,15	--	--	--	--	--
comp385704_c0	150	C	T	2,3	+	ACA<->ATA	T<->I	0	1
comp23427_c0	660	C	T	176,74	+	TAC<->TAT	Y<->Y	1	0
comp22451_c0	427	C	T	113,95	+	GCC<->GCT	A<->A	1	0
comp23502_c0	703	A	G	24,21	-	TAT<->TAC	Y<->Y	1	0
comp15301_c0	262	A	G	3,7	--	--	--	--	--
comp22348_c0	103	G	A	98152	-	GAC<->GAT	D<->D	1	0
comp10524_c0	472	A	T	4,5	--	--	--	--	--
comp17024_c0	4	G	C	2,2	+	GGC<->GCC	G<->A	0	1
comp12898_c0	886	T	A	23,16	+	TAT<->AAT	Y<->N	0	1
comp22957_c0	2957	C	T	66109	+	CTT<->TTT	L<->F	0	1
comp22864_c1	566	A	C	8,4	--	--	--	--	--
comp22809_c0	223	A	C	94,72	--	--	--	--	--
comp16656_c0	25	G	T	5,3	--	--	--	--	--
comp41050_c0	5	T	A	3,2	--	--	--	--	--
comp23518_c0	367	C	A	105145	--	--	--	--	--
comp15136_c0	466	G	T	4,5	+	CTG<->CTT	L<->L	1	0
comp13516_c0	16	T	C	3,2	--	--	--	--	--
comp23602_c0	928	G	A	162,88	-	CTC<->CTT	L<->L	1	0
comp15480_c0	255	G	A	1,3	-	GGC<->GGT	G<->G	1	0
comp16278_c1	398	A	G	1,4	--	--	--	--	--
comp21545_c0	316	A	G	7,6	-	TTG<->CTG	L<->L	1	0
comp27312_c0	2838	T	C	3,2	--	--	--	--	--
comp23417_c0	1038	C	A	34,26	+	GAC<->GAA	D<->E	0	1
comp14951_c1	863	G	A	2,3	--	--	--	--	--
comp128534_c0	108	T	C	6,4	+	GTT<->GTC	V<->V	1	0
comp19811_c0	174	G	A	29,15	+	GGA<->AGA	G<->R	0	1
comp74098_c0	60	C	T	3,2	+	GCC<->GCT	A<->A	1	0
comp10419_c0	1	T	A	4,4	--	--	--	--	--
comp22816_c2	3091	C	T	5,49	--	--	--	--	--
comp23567_c0	366	C	G	13,18	+	TCC<->TCG	S<->S	1	0
comp23558_c0	462	A	G	117133	-	TTT<->CTT	F<->L	0	1
comp6543_c0	288	G	A	4,3	--	--	--	--	--
comp2811_c0	63	T	C	2,2	+	ATT<->ATC	I<->I	1	0
comp22864_c1	981	C	T	56,57	+	CTG<->TTG	L<->L	1	0
comp23558_c0	503	G	T	178,71	-	CCT<->CAT	P<->H	0	1
comp23330_c1	1264	A	G	30,23	-	GGT<->GGC	G<->G	1	0
comp23360_c0	2560	C	T	158,92	--	--	--	--	--
comp15684_c0	696	T	A	9,11	--	--	--	--	--
comp23194_c0	1871	T	C	34,26	+	GTC<->GCC	V<->A	0	1
comp23372_c0	52	A	G	6,6	--	--	--	--	--
comp23610_c0	3052	T	C	52,21	+	ATC<->ACC	I<->T	0	1
comp9406_c0	5	A	T	2,2	--	--	--	--	--
comp8966_c0	3	A	G	0,2	--	--	--	--	--
comp22876_c0	434	G	A	11,10	+	GAT<->AAT	D<->N	0	1
comp16582_c0	3	C	A	0,2	--	--	--	--	--
comp23430_c0	872	C	G	169,80	-	CCG<->CCC	P<->P	1	0
comp23504_c0	1108	A	G	144,82	-	TTT<->TCT	F<->S	0	1
comp22665_c1	1385	C	T	9,72	-	TCG<->TCA	S<->S	1	0
comp1301_c0	271	C	A	5,3	--	--	--	--	--
comp23585_c0	184	C	G	5,4	--	--	--	--	--
comp23506_c0	7187	A	C	47,36	+	AGG<->CGG	R<->R	1	0
comp22937_c0	123	T	C	13,9	+	ACT<->ACC	T<->T	1	0
comp17594_c0	710	C	A	1,2	+	TCA<->TAA	S<->U	0	1
comp94316_c0	43	C	T	4,3	+	AAC<->AAT	N<->N	1	0
comp23509_c0	1766	G	A	25,13	--	--	--	--	--
comp19385_c0	534	A	G	25,14	+	AAA<->AAG	K<->K	1	0
comp20742_c0	133	C	T	14,11	--	--	--	--	--
comp1158_c0	292	A	G	5,5	-	ATT<->ATC	I<->I	1	0
comp16419_c0	186	T	C	3,4	--	--	--	--	--
comp18392_c0	130	G	T	14,6	--	--	--	--	--
comp2224_c0	28	C	T	2,2	+	GCC<->GCT	A<->A	1	0
comp23539_c0	1332	A	T	131116	-	CTT<->CTA	L<->L	1	0
comp92681_c0	25	G	A	1,2	--	--	--	--	--
comp23581_c0	2705	T	C	154,95	-	GAG<->GGG	E<->G	0	1
comp14235_c0	221	A	T	30,15	--	--	--	--	--
comp20162_c1	2	A	T	0,4	-	CCT<->CCA	P<->P	1	0
comp23068_c0	941	T	G	148101	-	GCA<->GCC	A<->A	1	0
comp52730_c0	118	C	T	2,6	--	--	--	--	--
comp23273_c0	1480	C	G	28,18	--	--	--	--	--
comp172088_c0	466	G	C	0,2	--	--	--	--	--
comp23201_c1	4212	G	T	0,2	--	--	--	--	--
comp23528_c0	820	G	A	30,19	+	GCG<->GCA	A<->A	1	0
comp23469_c0	756	T	C	99,66	-	GCA<->GCG	A<->A	1	0
comp38851_c0	1043	T	G	2,2	--	--	--	--	--
comp10621_c1	1595	G	C	3,3	--	--	--	--	--
comp16349_c0	3	C	T	3,2	--	--	--	--	--
comp20720_c0	917	T	G	12,19	--	--	--	--	--
comp17540_c0	141	C	A	6,4	+	ACC<->ACA	T<->T	1	0
comp22161_c0	655	T	C	4,6	+	TTG<->CTG	L<->L	1	0
comp21926_c0	164	G	T	32,22	-	CTC<->CTA	L<->L	1	0
comp23215_c0	1750	G	C	13,17	--	--	--	--	--
comp77828_c0	250	G	T	0,2	--	--	--	--	--
comp15802_c0	198	G	A	4,6	-	CCC<->CCT	P<->P	1	0
comp23568_c0	3759	T	C	17,12	-	ACT<->GCT	T<->A	0	1
comp20386_c0	834	C	A	10,4	--	--	--	--	--
comp23579_c0	3406	A	G	7,6	+	GAA<->GGA	E<->G	0	1
comp16603_c0	161	T	A	4,6	--	--	--	--	--
comp21377_c2	462	G	A	8,6	--	--	--	--	--
comp23202_c0	145	G	A	34,18	--	--	--	--	--
comp22795_c0	2398	T	C	153,95	-	AAG<->GAG	K<->E	0	1
comp21265_c0	1119	G	A	62,27	+	GAG<->GAA	E<->E	1	0
comp22338_c0	290	C	T	9,5	+	GAC<->GAT	D<->D	1	0
comp4598_c0	57	A	G	4,2	--	--	--	--	--
comp676_c0	48	A	C	4,5	-	GTT<->GTG	V<->V	1	0
comp23392_c0	1609	A	G	97,62	+	AAA<->GAA	K<->E	0	1
comp20147_c0	253	A	G	145105	+	TTA<->TTG	L<->L	1	0
comp23397_c0	1839	T	C	163,87	+	TTT<->TTC	F<->F	1	0
comp22775_c0	360	A	G	68,26	--	--	--	--	--
comp23266_c0	4360	T	G	49,48	--	--	--	--	--
comp22392_c1	786	G	A	48,39	--	--	--	--	--
comp23224_c0	1299	G	A	62,43	-	GCA<->GTA	A<->V	0	1
comp22233_c0	283	C	A	57119	--	--	--	--	--
comp139498_c0	213	T	C	4,2	--	--	--	--	--
comp23358_c1	3392	G	A	159,90	-	CGC<->TGC	R<->C	0	1
comp15986_c0	204	G	A	3,15	--	--	--	--	--
comp23534_c0	383	A	T	60,59	-	ATT<->AAT	I<->N	0	1
comp2958_c0	138	A	G	3,2	+	CTA<->CTG	L<->L	1	0
comp23549_c0	2488	T	C	82,89	+	TGT<->TGC	C<->C	1	0
comp23613_c1	537	A	G	100,90	+	AAT<->AGT	N<->S	0	1
comp21325_c0	760	T	A	4,4	-	ACT<->TCT	T<->S	0	1
comp21694_c0	9	C	A	4,2	+	CGA<->AGA	R<->R	1	0
comp19443_c0	604	A	G	15,11	-	TTA<->TCA	L<->S	0	1
comp23330_c1	587	T	A	39,20	-	AAG<->ATG	K<->M	0	1
comp22714_c0	1295	A	G	6,4	-	TCT<->TCC	S<->S	1	0
comp23515_c0	1641	A	G	53,26	+	ACA<->ACG	T<->T	1	0
comp23171_c0	1323	T	A	178,71	-	GGA<->GGT	G<->G	1	0
comp17267_c0	180	C	T	13,8	+	TCC<->TCT	S<->S	1	0
comp106026_c0	487	T	C	1,3	--	--	--	--	--
comp23254_c0	1918	C	G	18,11	+	TCG<->TGG	S<->W	0	1
comp23360_c0	2118	T	G	151,75	--	--	--	--	--
comp23325_c0	296	T	C	137113	+	AGT<->AGC	S<->S	1	0
comp17733_c0	3834	G	A	1,2	--	--	--	--	--
comp21932_c0	228	G	A	28,20	--	--	--	--	--
comp21089_c0	1645	C	G	4,4	+	GTC<->GTG	V<->V	1	0
comp23435_c0	1429	C	T	133115	+	CGG<->TGG	R<->W	0	1
comp22785_c0	94	T	A	4,8	--	--	--	--	--
comp23330_c1	829	G	A	15,14	-	GTC<->GTT	V<->V	1	0
comp19085_c0	311	A	T	3,3	--	--	--	--	--
comp22703_c0	3347	A	G	0,2	--	--	--	--	--
comp22583_c0	641	G	A	59,26	-	TTC<->TTT	F<->F	1	0
comp23362_c0	1273	A	G	131,79	+	ATA<->GTA	I<->V	0	1
comp16759_c0	524	C	T	4,6	+	GCC<->GCT	A<->A	1	0
comp22147_c0	516	G	T	20,17	--	--	--	--	--
comp18336_c0	348	C	T	11,20	--	--	--	--	--
comp12231_c1	3016	A	C	4,3	--	--	--	--	--
comp23565_c0	890	T	C	77,57	+	TGC<->CGC	C<->R	0	1
comp23352_c0	1770	T	A	29,17	+	TTG<->ATG	L<->M	0	1
comp23476_c0	3525	G	T	165,85	-	CGG<->AGG	R<->R	1	0
comp24297_c0	2441	T	G	3,3	+	GTT<->GTG	V<->V	1	0
comp22812_c0	1209	A	G	76,45	+	GAA<->GAG	E<->E	1	0
comp8350_c0	4	C	A	1,2	--	--	--	--	--
comp14168_c0	847	T	A	26,15	--	--	--	--	--
comp19727_c0	482	A	T	1,3	--	--	--	--	--
comp23058_c0	349	G	T	66,55	--	--	--	--	--
comp23464_c0	1260	T	C	151,97	-	GCA<->GCG	A<->A	1	0
comp21841_c0	55	G	A	7,4	+	GCT<->ACT	A<->T	0	1
comp23087_c0	395	A	C	42,29	-	GTT<->GTG	V<->V	1	0
comp22246_c0	222	G	A	11,12	--	--	--	--	--
comp22072_c0	519	G	A	6,10	-	TTC<->TTT	F<->F	1	0
comp17339_c0	139	T	C	6,6	--	--	--	--	--
comp105671_c0	96	G	A	2,3	-	GAC<->GAT	D<->D	1	0
comp23118_c0	554	G	A	6,4	+	AAG<->AAA	K<->K	1	0
comp17999_c0	665	T	C	7,5	-	CAA<->CAG	Q<->Q	1	0
comp23381_c0	1542	G	A	54,47	--	--	--	--	--
comp23441_c0	530	C	T	92,73	+	GGC<->GGT	G<->G	1	0
comp2154_c0	144	A	T	2,3	-	TTC<->TAC	F<->Y	0	1
comp9702_c1	4	C	G	3,8	+	TCC<->TGC	S<->C	0	1
comp10154_c0	5	C	T	0,3	--	--	--	--	--
comp118948_c0	711	T	C	2,2	-	TTA<->TTG	L<->L	1	0
comp23058_c0	696	G	A	46,28	--	--	--	--	--
comp23397_c0	1299	C	T	149101	+	TGC<->TGT	C<->C	1	0
comp23131_c0	615	T	C	28,37	+	CTT<->CTC	L<->L	1	0
comp18630_c0	306	T	A	6,3	-	GCA<->GCT	A<->A	1	0
comp9703_c0	1	C	G	1,3	--	--	--	--	--
comp18447_c0	459	G	A	31,21	-	AAC<->AAT	N<->N	1	0
comp20220_c0	40	G	A	2,2	--	--	--	--	--
comp22985_c0	94	T	C	13,20	--	--	--	--	--
comp77284_c0	63	G	A	0,4	+	CGA<->CAA	R<->Q	0	1
comp18583_c0	100	G	C	6,4	--	--	--	--	--
comp23576_c0	609	A	G	38,39	--	--	--	--	--
comp19996_c0	168	A	G	7,5	+	ACT<->GCT	T<->A	0	1
comp17426_c0	345	T	A	2,3	--	--	--	--	--
comp25601_c0	2263	A	G	8,4	--	--	--	--	--
comp11471_c1	877	C	A	1,2	--	--	--	--	--
comp22870_c0	37	T	G	4,3	+	CTT<->CTG	L<->L	1	0
comp17958_c3	1173	G	C	2,4	+	AAG<->AAC	K<->N	0	1
comp23506_c0	7903	C	T	51,26	+	CAC<->CAT	H<->H	1	0
comp23554_c0	1785	G	C	23,25	--	--	--	--	--
comp36982_c0	456	T	A	1,7	--	--	--	--	--
comp23362_c0	1361	A	G	146,99	+	AAA<->AGA	K<->R	0	1
comp23240_c1	509	A	G	34,26	--	--	--	--	--
comp13245_c0	4	G	T	11,5	+	CAG<->CAT	Q<->H	0	1
comp23260_c0	799	T	C	182,68	+	CCT<->CCC	P<->P	1	0
comp23365_c0	1949	C	T	28,21	--	--	--	--	--
comp17617_c0	207	C	T	5,8	--	--	--	--	--
comp17026_c0	361	C	T	2,2	+	ACC<->ACT	T<->T	1	0
comp23391_c2	1737	A	G	21,22	--	--	--	--	--
comp571_c0	357	C	A	1,2	-	GTC<->TTC	V<->F	0	1
comp21308_c0	108	A	C	3,17	--	--	--	--	--
comp7959_c0	783	T	C	6,6	+	TTT<->CTT	F<->L	0	1
comp23616_c0	3876	T	G	68100	-	TCA<->TCC	S<->S	1	0
comp21292_c0	292	G	A	6,4	-	CTC<->CTT	L<->L	1	0
comp23590_c0	1749	C	T	150,98	+	CCT<->CTT	P<->L	0	1
comp15014_c0	3136	G	C	0,2	--	--	--	--	--
comp22214_c0	276	T	C	141109	+	ACT<->ACC	T<->T	1	0
comp47196_c0	1136	A	G	3,6	--	--	--	--	--
comp23370_c0	948	C	T	22,16	--	--	--	--	--
comp23543_c0	195	T	C	161,89	--	--	--	--	--
comp23570_c0	3569	C	T	66,51	+	CGA<->TGA	R<->U	0	1
comp23010_c0	651	G	T	24,16	--	--	--	--	--
comp23366_c0	1384	A	G	11,11	+	GAT<->GGT	D<->G	0	1
comp23449_c0	1548	G	A	0,2	-	TGC<->TGT	C<->C	1	0
comp23495_c0	2606	T	C	155,90	--	--	--	--	--
comp23465_c0	916	G	T	137113	+	ACG<->ACT	T<->T	1	0
comp23444_c0	1182	G	A	79,85	-	GCG<->GTG	A<->V	0	1
comp23262_c1	685	T	G	131,69	--	--	--	--	--
comp23531_c0	1735	G	T	156,93	-	GCC<->GCA	A<->A	1	0
comp18695_c0	4210	C	T	0,5	--	--	--	--	--
comp23509_c0	1444	A	T	20,24	--	--	--	--	--
comp21727_c0	83	A	G	7,5	+	GCA<->GCG	A<->A	1	0
comp123025_c0	321	T	A	1,2	-	GAT<->GTT	D<->V	0	1
comp23518_c0	1736	G	A	164,85	+	GAT<->AAT	D<->N	0	1
comp23509_c0	88	A	T	27,15	--	--	--	--	--
comp21085_c0	1	A	G	0,3	--	--	--	--	--
comp31185_c0	3	A	G	1,2	--	--	--	--	--
comp16087_c0	20	G	T	2,2	+	GCG<->GCT	A<->A	1	0
comp22214_c0	168	T	C	123127	+	CCT<->CCC	P<->P	1	0
comp23430_c0	632	A	G	138111	-	AAT<->AAC	N<->N	1	0
comp44413_c0	492	T	A	4,2	--	--	--	--	--
comp21767_c0	60	C	T	46,25	--	--	--	--	--
comp23385_c0	911	A	T	1,4	-	TAT<->TAA	Y<->U	0	1
comp17339_c0	43	G	A	5,3	--	--	--	--	--
comp20629_c0	197	C	T	4,7	--	--	--	--	--
comp23570_c0	3772	C	T	97,63	+	GAC<->GAT	D<->D	1	0
comp16743_c0	2480	T	C	25,15	-	AAG<->AGG	K<->R	0	1
comp21524_c0	660	T	A	53,24	-	CCA<->CCT	P<->P	1	0
comp22219_c1	258	G	A	45,24	--	--	--	--	--
comp23430_c0	906	T	C	166,84	-	GAG<->GGG	E<->G	0	1
comp15941_c0	1125	C	T	5,3	-	GGG<->GGA	G<->G	1	0
comp22454_c0	3574	A	T	8,8	--	--	--	--	--
comp22922_c0	212	C	T	6,4	--	--	--	--	--
comp23225_c0	480	G	T	11,10	+	AAG<->AAT	K<->N	0	1
comp13625_c0	2525	A	C	5,3	--	--	--	--	--
comp298726_c0	109	C	G	3,2	--	--	--	--	--
comp22041_c0	1620	T	C	168,82	+	TAT<->TAC	Y<->Y	1	0
comp22647_c0	817	A	G	130119	-	GAT<->GAC	D<->D	1	0
comp22913_c1	282	T	C	4,9	+	CAT<->CAC	H<->H	1	0
comp20023_c0	322	T	A	6,3	--	--	--	--	--
comp23538_c0	1109	C	G	90,57	-	AAG<->AAC	K<->N	0	1
comp23539_c0	2619	T	A	105,87	-	GCA<->GCT	A<->A	1	0
comp21774_c1	2506	T	A	3,2	--	--	--	--	--
comp25030_c0	62	G	T	2,2	--	--	--	--	--
comp11966_c0	1786	T	G	4,2	--	--	--	--	--
comp20773_c0	569	C	A	2,2	--	--	--	--	--
comp18607_c0	144	T	C	3,4	+	CAT<->CAC	H<->H	1	0
comp22800_c0	515	C	T	20,9	--	--	--	--	--
comp20483_c0	302	G	T	12,11	+	GCT<->TCT	A<->S	0	1
comp13339_c0	301	G	A	2,6	--	--	--	--	--
comp23052_c1	2510	G	A	49,50	--	--	--	--	--
comp23365_c0	3169	C	T	23,16	--	--	--	--	--
comp197182_c0	3	A	T	0,2	--	--	--	--	--
comp15136_c0	472	C	T	5,5	+	GCC<->GCT	A<->A	1	0
comp22766_c0	897	T	C	183,67	+	GCT<->GCC	A<->A	1	0
comp23434_c0	1014	T	G	61,64	+	TCT<->GCT	S<->A	0	1
comp23248_c0	2047	G	A	8,5	+	GGT<->GAT	G<->D	0	1
comp23262_c0	913	C	T	2,7	--	--	--	--	--
comp14527_c0	562	C	A	1,2	--	--	--	--	--
comp18252_c0	1302	T	G	3,13	--	--	--	--	--
comp16609_c0	1129	T	C	52,42	--	--	--	--	--
comp21201_c1	386	G	A	9,4	-	AAC<->AAT	N<->N	1	0
comp15202_c0	202	T	C	5,5	--	--	--	--	--
comp23031_c0	951	C	T	151,58	-	GAG<->GAA	E<->E	1	0
comp23240_c1	707	T	A	28,44	--	--	--	--	--
comp22095_c0	4	C	T	0,2	--	--	--	--	--
comp26456_c0	674	T	A	0,3	--	--	--	--	--
comp16455_c0	169	T	A	5,3	--	--	--	--	--
comp23558_c0	411	C	T	154,96	-	GTT<->ATT	V<->I	0	1
comp27320_c0	2	A	G	1,2	--	--	--	--	--
comp23499_c0	906	T	G	68,95	-	TAT<->TCT	Y<->S	0	1
comp134664_c0	113	A	G	5,2	--	--	--	--	--
comp23527_c0	448	G	A	61,51	+	GGA<->GAA	G<->E	0	1
comp23576_c1	1947	A	T	52,44	-	TCT<->ACT	S<->T	0	1
comp23537_c0	3128	A	G	69,74	--	--	--	--	--
comp22614_c0	663	A	T	6,3	-	GTC<->GAC	V<->D	0	1
comp14750_c0	60	G	T	4,2	--	--	--	--	--
comp22641_c0	262	A	G	81,65	-	GCT<->GCC	A<->A	1	0
comp817_c0	571	A	G	4,5	--	--	--	--	--
comp13664_c0	3662	T	A	1,2	--	--	--	--	--
comp23517_c1	335	T	G	21,23	--	--	--	--	--
comp23108_c1	56	G	C	145105	+	AGC<->ACC	S<->T	0	1
comp22934_c0	1208	C	G	9,7	+	TCT<->TGT	S<->C	0	1
comp21855_c0	781	C	T	7,7	--	--	--	--	--
comp23266_c0	4752	A	C	55,34	--	--	--	--	--
comp22387_c0	293	T	C	134116	+	TAT<->TAC	Y<->Y	1	0
comp105722_c0	330	A	G	5,3	-	GGT<->GGC	G<->G	1	0
comp2201_c0	67	C	T	5,3	+	ATC<->ATT	I<->I	1	0
comp23131_c0	937	G	A	12,12	+	GTG<->ATG	V<->M	0	1
comp23392_c0	1135	G	C	142108	+	GAG<->CAG	E<->Q	0	1
comp172553_c0	175	G	C	4,3	--	--	--	--	--
comp23374_c0	253	T	G	29,20	-	AGA<->CGA	R<->R	1	0
comp22872_c1	270	A	G	12,4	--	--	--	--	--
comp21033_c0	9	A	C	5,3	--	--	--	--	--
comp22735_c0	2023	G	C	11,8	+	TTG<->TTC	L<->F	0	1
comp21601_c0	75	T	C	56,38	+	GTT<->GTC	V<->V	1	0
comp23156_c0	1327	G	A	4,2	-	TCT<->TTT	S<->F	0	1
comp54119_c0	1010	G	A	8,3	-	ATC<->ATT	I<->I	1	0
comp16702_c0	339	T	A	4,4	--	--	--	--	--
comp19380_c0	718	G	C	14,8	+	AGG<->AGC	R<->S	0	1
comp23550_c1	951	A	C	78,39	--	--	--	--	--
comp23599_c0	956	A	T	121,48	--	--	--	--	--
comp17379_c0	271	G	A	7,4	--	--	--	--	--
comp15711_c0	1	T	G	0,3	--	--	--	--	--
comp22765_c0	636	T	A	8,5	--	--	--	--	--
comp16927_c0	31	G	T	2,3	--	--	--	--	--
comp23567_c0	84	G	C	5,10	+	TCG<->TCC	S<->S	1	0
comp21868_c0	1410	T	A	18,88	--	--	--	--	--
comp22864_c0	55	T	C	4,4	-	CTA<->CTG	L<->L	1	0
comp18881_c0	863	A	G	52197	-	TAT<->TAC	Y<->Y	1	0
comp5387_c0	25	C	T	0,3	-	GTA<->ATA	V<->I	0	1
comp130881_c0	18	A	C	0,2	--	--	--	--	--
comp20183_c0	391	G	C	6,5	+	GTG<->GTC	V<->V	1	0
comp23370_c0	1389	A	G	33,35	--	--	--	--	--
comp15505_c0	4	T	A	0,2	--	--	--	--	--
comp23082_c0	841	C	T	156,94	+	ATC<->ATT	I<->I	1	0
comp22861_c0	328	G	C	93126	-	TCC<->TGC	S<->C	0	1
comp23428_c0	552	C	T	160,89	+	GAC<->GAT	D<->D	1	0
comp17408_c0	494	A	G	5,3	-	GCT<->GCC	A<->A	1	0
comp41600_c0	1085	T	A	0,2	--	--	--	--	--
comp23302_c1	1424	G	T	126,75	+	TGT<->TTT	C<->F	0	1
comp10893_c0	1248	T	G	5,8	+	TTT<->GTT	F<->V	0	1
comp46320_c0	1285	G	T	0,2	--	--	--	--	--
comp26412_c0	43	A	T	2,2	--	--	--	--	--
comp23576_c0	129	C	T	60,47	--	--	--	--	--
comp23087_c0	506	G	A	42,22	-	GTC<->GTT	V<->V	1	0
comp17130_c0	283	T	C	3,4	-	GTA<->GTG	V<->V	1	0
comp23217_c0	2849	G	A	21,15	--	--	--	--	--
comp23443_c4	1371	G	A	54,45	-	TCC<->TTC	S<->F	0	1
comp21691_c0	603	T	G	12,10	-	TCA<->TCC	S<->S	1	0
comp23451_c0	2562	A	G	72,25	--	--	--	--	--
comp19928_c0	386	G	A	4,6	+	GTG<->GTA	V<->V	1	0
comp22147_c0	546	A	C	17,15	--	--	--	--	--
comp15700_c0	336	T	G	4,2	+	GCT<->GCG	A<->A	1	0
comp15636_c0	84	G	A	3,3	--	--	--	--	--
comp1439_c0	301	T	G	7,3	-	ATG<->CTG	M<->L	0	1
comp16988_c0	404	T	A	7,5	--	--	--	--	--
comp22590_c1	2880	G	C	6,4	--	--	--	--	--
comp18255_c0	15	C	T	3,3	--	--	--	--	--
comp13950_c0	1	T	C	0,3	--	--	--	--	--
comp28492_c0	1	A	C	0,2	--	--	--	--	--
comp23441_c0	632	T	C	109,69	+	GTT<->GTC	V<->V	1	0
comp17338_c0	195	T	C	4,3	--	--	--	--	--
comp58821_c0	1	T	A	0,2	--	--	--	--	--
comp23401_c0	3225	A	G	6,3	--	--	--	--	--
comp60371_c0	236	A	G	9,4	-	CCT<->CCC	P<->P	1	0
comp22826_c0	1315	C	A	4,11	--	--	--	--	--
comp12269_c0	1	G	A	1,4	--	--	--	--	--
comp156256_c0	282	A	G	5,2	--	--	--	--	--
comp18237_c0	311	T	C	7,5	--	--	--	--	--
comp14156_c0	15	A	T	3,2	--	--	--	--	--
comp13749_c0	277	T	C	6,6	--	--	--	--	--
comp19312_c0	108	G	A	3,3	+	TCG<->TCA	S<->S	1	0
comp23484_c0	14	A	T	1,2	--	--	--	--	--
comp16913_c0	73	C	A	5,4	-	GCG<->GCT	A<->A	1	0
comp37540_c0	263	T	C	4,2	--	--	--	--	--
comp21173_c0	114	G	T	4,6	-	CAA<->AAA	Q<->K	0	1
comp23010_c0	441	A	C	63,43	--	--	--	--	--
comp17867_c0	212	G	A	5,3	-	TTC<->TTT	F<->F	1	0
comp22581_c1	1459	A	T	22,12	--	--	--	--	--
comp23354_c0	2358	A	T	136112	--	--	--	--	--
comp23108_c0	1308	A	T	7,7	--	--	--	--	--
comp23529_c0	2610	C	A	142108	+	CTC<->ATC	L<->I	0	1
comp23445_c0	405	G	A	61,96	--	--	--	--	--
comp22734_c0	1690	C	A	8,7	-	CGG<->CTG	R<->L	0	1
comp319_c0	115	C	T	3,2	--	--	--	--	--
comp23432_c0	994	A	G	85163	+	AAG<->AGG	K<->R	0	1
comp21059_c0	135	A	G	4,4	--	--	--	--	--
comp23403_c0	1746	A	T	12,6	-	AAT<->AAA	N<->K	0	1
comp21959_c0	159	C	T	14,14	+	GAC<->GAT	D<->D	1	0
comp23604_c0	5335	G	A	17,8	--	--	--	--	--
comp114851_c0	51	G	A	3,3	-	TCC<->TCT	S<->S	1	0
comp6266_c0	151	A	G	3,3	-	TTT<->TTC	F<->F	1	0
comp23330_c1	667	A	C	24,24	-	GCT<->GCG	A<->A	1	0
comp23330_c1	121	G	A	24,20	-	GAC<->GAT	D<->D	1	0
comp28332_c0	1	G	C	0,2	--	--	--	--	--
comp13957_c0	955	T	C	2,4	-	TAC<->TGC	Y<->C	0	1
comp16921_c0	564	A	G	6,6	--	--	--	--	--
comp1548_c0	216	G	A	2,4	--	--	--	--	--
comp23602_c0	3185	C	G	166,81	-	AGT<->ACT	S<->T	0	1
comp22008_c0	63	A	C	4,4	+	AGC<->CGC	S<->R	0	1
comp22620_c0	1006	T	C	41,61	-	AAG<->AGG	K<->R	0	1
comp23431_c1	1351	C	T	20,18	--	--	--	--	--
comp23223_c0	3044	T	C	141108	--	--	--	--	--
comp362291_c0	208	A	G	2,2	-	TCT<->TCC	S<->S	1	0
comp21157_c0	334	A	T	26,37	-	TCC<->ACC	S<->T	0	1
comp23389_c0	1990	A	G	120130	+	AAT<->AGT	N<->S	0	1
comp23542_c0	2846	A	G	153,97	+	ATA<->GTA	I<->V	0	1
comp12163_c0	10	T	C	0,14	--	--	--	--	--
comp22955_c0	676	C	G	129121	-	GTC<->CTC	V<->L	0	1
comp20594_c1	1683	A	T	21,11	--	--	--	--	--
comp31280_c0	3	C	G	3,3	--	--	--	--	--
comp138718_c0	106	G	A	4,5	+	AAG<->AAA	K<->K	1	0
comp23390_c1	919	T	C	18,13	--	--	--	--	--
comp23228_c1	4116	C	A	12,11	--	--	--	--	--
comp23031_c0	705	C	T	162,65	-	AAG<->AAA	K<->K	1	0
comp50644_c0	2	A	G	2,4	--	--	--	--	--
comp16184_c2	175	T	C	5,3	--	--	--	--	--
comp92183_c0	31	G	A	3,2	-	CGC<->CGT	R<->R	1	0
comp29404_c0	533	T	A	1,3	--	--	--	--	--
comp11623_c0	1842	C	G	2,2	--	--	--	--	--
comp19175_c0	520	T	A	14,8	--	--	--	--	--
comp14972_c0	2820	C	A	2,2	--	--	--	--	--
comp15875_c0	170	T	C	2,2	--	--	--	--	--
comp141059_c0	90	T	C	5,3	+	CAT<->CAC	H<->H	1	0
comp17798_c0	124	C	T	5,4	-	GCG<->GCA	A<->A	1	0
comp19085_c0	206	A	G	29,17	--	--	--	--	--
comp20636_c0	421	A	T	13,8	--	--	--	--	--
comp22447_c0	5156	C	A	12,14	--	--	--	--	--
comp145002_c0	67	G	T	4,2	-	ATC<->ATA	I<->I	1	0
comp23223_c0	3068	T	A	138111	--	--	--	--	--
comp23128_c1	348	A	G	6,4	--	--	--	--	--
comp5476_c0	81	C	T	4,2	-	GAT<->AAT	D<->N	0	1
comp5162_c0	41	C	T	6,3	--	--	--	--	--
comp20473_c0	767	C	T	19,21	--	--	--	--	--
comp22087_c0	726	G	A	6,6	-	CAC<->CAT	H<->H	1	0
comp37695_c0	1	T	A	0,2	+	TTT<->ATT	F<->I	0	1
comp25930_c0	2567	T	A	1,2	--	--	--	--	--
comp23590_c0	183	C	T	27,24	+	GCC<->GTC	A<->V	0	1
comp14159_c1	242	A	C	1,6	--	--	--	--	--
comp22778_c1	388	G	A	7,6	--	--	--	--	--
comp167861_c0	113	A	G	5,3	-	GCT<->GCC	A<->A	1	0
comp22647_c0	913	A	G	116133	-	GAT<->GAC	D<->D	1	0
comp23404_c0	2032	A	G	49,44	--	--	--	--	--
comp23471_c0	1658	G	C	155,94	+	GGC<->GCC	G<->A	0	1
comp20966_c0	69	T	C	5,3	+	GAT<->GAC	D<->D	1	0
comp21071_c0	1708	A	C	1,2	-	TTT<->GTT	F<->V	0	1
comp17910_c1	3757	T	C	7,3	--	--	--	--	--
comp133340_c0	1	A	C	0,2	--	--	--	--	--
comp23397_c0	1528	A	G	157,93	+	ACA<->GCA	T<->A	0	1
comp23108_c0	881	T	A	86,45	+	CGT<->CGA	R<->R	1	0
comp187635_c0	123	C	T	4,3	-	CAG<->CAA	Q<->Q	1	0
comp22729_c0	4	T	C	7,4	--	--	--	--	--
comp23488_c0	911	C	T	37,20	-	AGA<->AAA	R<->K	0	1
comp23518_c0	1757	A	C	143106	+	ACG<->CCG	T<->P	0	1
comp14188_c0	170	G	A	3,3	-	CCT<->TCT	P<->S	0	1
comp18372_c0	487	G	A	3,2	--	--	--	--	--
comp23591_c0	1211	G	A	37,21	+	AGG<->AGA	R<->R	1	0
comp18548_c0	186	G	A	5,7	--	--	--	--	--
comp19415_c1	1	A	G	1,3	--	--	--	--	--
comp23609_c0	13	T	C	12,36	--	--	--	--	--
comp19996_c0	230	C	T	6,4	+	GTC<->GTT	V<->V	1	0
comp10343_c0	115	T	C	9,5	--	--	--	--	--
comp20055_c0	2496	G	A	12,12	--	--	--	--	--
comp73167_c0	180	C	G	8,4	-	GTG<->GTC	V<->V	1	0
comp23159_c0	1889	A	G	53,25	--	--	--	--	--
comp13353_c0	509	A	C	20,19	--	--	--	--	--
comp23537_c0	2179	G	T	140110	--	--	--	--	--
comp16323_c0	120	T	C	3,2	+	CTT<->CTC	L<->L	1	0
comp21349_c0	2130	A	G	25101	+	GAA<->GGA	E<->G	0	1
comp22294_c1	335	G	A	12,10	--	--	--	--	--
comp23156_c0	203	A	G	72,29	--	--	--	--	--
comp14462_c0	795	A	T	0,2	--	--	--	--	--
comp138718_c0	154	A	C	3,3	+	AAA<->AAC	K<->N	0	1
comp16877_c0	63	A	C	5,3	+	ACA<->ACC	T<->T	1	0
comp10885_c0	308	T	A	0,9	--	--	--	--	--
comp18195_c0	101	C	T	5,4	--	--	--	--	--
comp23320_c0	1958	G	A	96,53	-	CCC<->CCT	P<->P	1	0
comp23400_c0	427	G	A	28,18	-	GCT<->GTT	A<->V	0	1
comp23531_c0	1516	G	C	164,85	-	GAC<->GAG	D<->E	0	1
comp26051_c0	40	A	T	16,8	--	--	--	--	--
comp23362_c0	684	G	A	146104	+	CGG<->CGA	R<->R	1	0
comp18026_c0	2642	C	T	102146	-	ACG<->ACA	T<->T	1	0
comp13017_c0	2069	T	G	0,2	--	--	--	--	--
comp23292_c0	220	C	T	7,7	+	GCT<->GTT	A<->V	0	1
comp23499_c0	1172	T	C	80,45	-	TCA<->TCG	S<->S	1	0
comp10052_c0	337	T	C	3,3	--	--	--	--	--
comp16069_c0	149	A	G	5,5	--	--	--	--	--
comp3178_c0	188	T	C	5,2	--	--	--	--	--
comp17678_c0	609	A	C	0,2	+	CAT<->CCT	H<->P	0	1
comp2976_c0	151	A	G	3,2	-	GAT<->GAC	D<->D	1	0
comp115024_c0	112	T	C	3,2	--	--	--	--	--
comp266613_c0	93	A	G	2,4	--	--	--	--	--
comp23368_c0	743	C	G	109,82	+	ACG<->AGG	T<->R	0	1
comp18448_c0	479	A	G	5,3	+	GGA<->GGG	G<->G	1	0
comp23079_c0	1017	T	G	5,6	-	GTA<->GTC	V<->V	1	0
comp23372_c0	185	T	A	17,16	--	--	--	--	--
comp23190_c1	3636	A	G	66,45	--	--	--	--	--
comp94058_c0	232	T	C	0,2	--	--	--	--	--
comp23325_c0	736	G	C	168,81	+	AGT<->ACT	S<->T	0	1
comp17776_c0	203	G	C	5,9	+	GTG<->CTG	V<->L	0	1
comp17611_c0	135	T	C	16,10	--	--	--	--	--
comp26221_c0	1135	G	T	3,2	--	--	--	--	--
comp15799_c0	288	T	C	5,4	--	--	--	--	--
comp18272_c0	693	C	T	3,6	+	TCC<->TCT	S<->S	1	0
comp23428_c0	572	A	T	153,97	+	TAC<->TTC	Y<->F	0	1
comp105722_c0	297	A	G	5,3	-	ACT<->ACC	T<->T	1	0
comp4188_c0	155	C	A	4,7	--	--	--	--	--
comp20536_c0	204	T	G	17,13	--	--	--	--	--
comp17771_c0	500	T	C	5,3	+	GCT<->GCC	A<->A	1	0
comp23427_c0	1122	A	G	62188	+	AAT<->GAT	N<->D	0	1
comp19765_c0	1123	G	A	0,2	--	--	--	--	--
comp17886_c1	1369	G	A	7,3	--	--	--	--	--
comp23205_c0	284	A	G	22,53	--	--	--	--	--
comp23591_c0	2921	G	A	22,9	+	GGG<->GGA	G<->G	1	0
comp23389_c0	3231	T	C	2,2	--	--	--	--	--
comp26409_c0	1707	T	A	7,3	--	--	--	--	--
comp23432_c0	1583	G	A	163,87	+	AAG<->AAA	K<->K	1	0
comp16821_c0	903	G	A	3,2	--	--	--	--	--
comp15342_c0	25	C	T	3,3	-	CTG<->CTA	L<->L	1	0
comp22106_c0	461	A	T	21,7	--	--	--	--	--
comp21152_c0	1118	C	A	28,16	-	GCC<->TCC	A<->S	0	1
comp16373_c0	76	G	A	5,3	--	--	--	--	--
comp21174_c1	79	G	C	148102	+	CCG<->CCC	P<->P	1	0
comp21745_c0	390	G	A	7,4	-	GGC<->GGT	G<->G	1	0
comp18067_c0	217	A	G	4,4	--	--	--	--	--
comp23372_c0	1118	C	T	25,21	-	GCG<->GCA	A<->A	1	0
comp23518_c0	2186	T	G	31,15	--	--	--	--	--
comp114629_c0	134	C	A	5,3	--	--	--	--	--
comp14994_c0	1342	A	T	13,7	--	--	--	--	--
comp23162_c0	2004	A	G	27,14	-	TAT<->TAC	Y<->Y	1	0
comp18741_c0	1740	C	G	1,4	-	TGG<->TGC	W<->C	0	1
comp69658_c0	841	G	A	0,2	--	--	--	--	--
comp833_c0	195	T	G	3,3	+	GCT<->GCG	A<->A	1	0
comp22716_c0	1196	T	G	6,5	--	--	--	--	--
comp6631_c0	119	G	A	5,3	+	AAG<->AAA	K<->K	1	0
comp23567_c0	408	T	C	13,15	+	ATT<->ATC	I<->I	1	0
comp23959_c0	430	A	G	12,20	--	--	--	--	--
comp15342_c0	37	T	A	4,3	-	GCA<->GCT	A<->A	1	0
comp23368_c0	1018	C	T	151,76	+	CTG<->TTG	L<->L	1	0
comp1268_c0	54	C	T	2,2	-	GAG<->GAA	E<->E	1	0
comp14185_c0	16	A	T	7,4	--	--	--	--	--
comp21204_c0	185	A	G	9,5	--	--	--	--	--
comp14718_c2	3297	T	C	5,3	--	--	--	--	--
comp23595_c0	1856	C	A	149,86	+	GTC<->GTA	V<->V	1	0
comp23362_c0	633	A	G	150100	+	TCA<->TCG	S<->S	1	0
comp23023_c0	1334	G	A	16,14	-	ACT<->ATT	T<->I	0	1
comp23602_c0	2833	A	G	151,99	-	TGT<->TGC	C<->C	1	0
comp23590_c0	57	T	A	21,17	+	TTT<->TAT	F<->Y	0	1
comp23093_c0	1662	G	A	132117	-	CTC<->TTC	L<->F	0	1
comp22459_c2	714	G	A	9,6	--	--	--	--	--
comp22620_c0	998	A	T	41,60	-	TTA<->ATA	L<->I	0	1
comp28161_c0	47	C	T	8,3	--	--	--	--	--
comp21055_c0	399	C	T	11,10	--	--	--	--	--
comp22523_c1	13	A	C	2,3	--	--	--	--	--
comp19975_c0	613	T	C	6,8	-	AAT<->GAT	N<->D	0	1
comp23223_c0	3010	G	A	135115	--	--	--	--	--
comp22906_c0	1648	C	T	108,70	+	TGC<->TGT	C<->C	1	0
comp23672_c0	3012	A	C	0,3	--	--	--	--	--
comp30897_c0	725	C	A	1,2	--	--	--	--	--
comp15904_c0	144	G	A	5,5	--	--	--	--	--
comp21453_c0	245	C	A	7,14	--	--	--	--	--
comp133353_c0	100	C	A	4,4	--	--	--	--	--
comp21325_c0	415	C	G	5,4	-	GAA<->CAA	E<->Q	0	1
comp23247_c0	1197	T	C	50,35	+	GAT<->GAC	D<->D	1	0
comp16732_c0	1057	A	C	1,4	--	--	--	--	--
comp9228_c0	468	T	A	6,3	--	--	--	--	--
comp131913_c0	337	G	A	2,2	-	TGC<->TGT	C<->C	1	0
comp23499_c0	2779	T	C	27,25	--	--	--	--	--
comp23416_c0	5520	G	T	129121	+	AAG<->AAT	K<->N	0	1
comp138005_c0	160	G	A	5,4	-	CAC<->CAT	H<->H	1	0
comp23197_c0	327	G	A	28,27	-	TCC<->TCT	S<->S	1	0
comp22379_c0	706	G	C	7,7	+	GTC<->CTC	V<->L	0	1
comp49911_c0	1	A	C	0,2	--	--	--	--	--
comp23471_c0	2616	T	G	70,55	--	--	--	--	--
comp647_c0	3	A	T	0,2	--	--	--	--	--
comp23563_c1	1141	C	G	68,29	+	GGC<->GGG	G<->G	1	0
comp40227_c0	293	T	A	0,2	--	--	--	--	--
comp2845_c0	193	C	A	2,2	+	GGC<->GGA	G<->G	1	0
comp21477_c0	150	T	C	10,7	+	GTT<->GTC	V<->V	1	0
comp21841_c0	91	A	G	11,8	+	ATT<->GTT	I<->V	0	1
comp22672_c0	362	T	C	163,87	-	GAG<->GGG	E<->G	0	1
comp21683_c0	104	T	C	128,68	+	TTA<->CTA	L<->L	1	0
comp22255_c0	44	G	T	5,5	--	--	--	--	--
comp23290_c0	1437	A	G	56,31	-	GCT<->GCC	A<->A	1	0
comp19260_c1	947	A	T	37,29	+	ATA<->TTA	I<->L	0	1
comp25908_c0	1	A	G	4,5	--	--	--	--	--
comp23584_c0	1729	G	A	48,43	-	TTC<->TTT	F<->F	1	0
comp155047_c0	129	T	C	5,3	--	--	--	--	--
comp23602_c0	2056	C	T	148,93	-	CAG<->CAA	Q<->Q	1	0
comp14895_c0	2484	T	G	4,7	--	--	--	--	--
comp34369_c0	950	T	C	3,2	-	CAA<->CGA	Q<->R	0	1
comp2564_c0	526	T	C	2,3	--	--	--	--	--
comp23242_c4	2021	A	G	35,19	--	--	--	--	--
comp23434_c0	1457	G	A	115,93	+	TTG<->TTA	L<->L	1	0
comp22731_c0	133	C	A	9,14	--	--	--	--	--
comp23569_c2	323	G	A	131,60	--	--	--	--	--
comp23612_c0	862	A	C	4,20	--	--	--	--	--
comp496_c0	71	G	T	4,3	--	--	--	--	--
comp3651_c0	88	T	C	3,2	+	TAT<->TAC	Y<->Y	1	0
comp119199_c0	34	T	C	0,2	--	--	--	--	--
comp16933_c0	260	A	G	10,5	--	--	--	--	--
comp23579_c0	3674	A	G	22,9	+	AAA<->AAG	K<->K	1	0
comp34832_c0	282	G	A	2,4	--	--	--	--	--
comp22987_c2	788	T	G	7,6	--	--	--	--	--
comp23287_c1	1127	A	G	39,33	+	CAA<->CGA	Q<->R	0	1
comp16333_c0	158	T	G	12,8	--	--	--	--	--
comp22911_c0	2981	C	A	19,22	-	GTA<->TTA	V<->L	0	1
comp7570_c0	606	T	C	4,3	+	GAT<->GAC	D<->D	1	0
comp272138_c0	108	G	C	3,2	--	--	--	--	--
comp15820_c1	230	G	T	3,2	-	ACC<->ACA	T<->T	1	0
comp23570_c0	3846	A	G	110,78	+	AAA<->AGA	K<->R	0	1
comp17943_c0	763	C	T	6,4	-	AGG<->AAG	R<->K	0	1
comp23413_c0	932	C	G	36,33	+	CAG<->GAG	Q<->E	0	1
comp40461_c0	788	G	A	0,2	--	--	--	--	--
comp23602_c0	3768	G	A	161,88	-	CTT<->TTT	L<->F	0	1
comp23602_c0	2749	G	A	145103	-	AAC<->AAT	N<->N	1	0
comp23417_c0	188	G	A	48,29	+	GAG<->GAA	E<->E	1	0
comp22616_c0	1447	C	T	10,9	+	CAC<->CAT	H<->H	1	0
comp22736_c0	223	G	A	9,8	+	AAG<->AAA	K<->K	1	0
comp23201_c1	306	G	A	78,42	--	--	--	--	--
comp23413_c0	1939	A	T	65,29	+	GCA<->GCT	A<->A	1	0
comp23879_c0	74	C	G	11,8	--	--	--	--	--
comp163095_c0	218	A	G	3,2	--	--	--	--	--
comp23554_c0	760	A	T	9,5	+	TTA<->TTT	L<->F	0	1
comp20267_c0	259	C	T	40,28	--	--	--	--	--
comp21747_c0	1134	T	C	37,27	-	GGA<->GGG	G<->G	1	0
comp23471_c0	1928	A	G	174,76	+	AAA<->AGA	K<->R	0	1
comp23315_c0	1147	T	G	14,10	-	GAA<->GAC	E<->D	0	1
comp23543_c1	2251	A	C	11,8	+	AAA<->ACA	K<->T	0	1
comp12963_c0	63	C	T	10,7	--	--	--	--	--
comp23235_c1	547	A	T	20,18	--	--	--	--	--
comp20625_c0	1841	C	A	3,2	--	--	--	--	--
comp36977_c0	1	A	G	0,3	--	--	--	--	--
comp27003_c0	1450	G	A	2,3	--	--	--	--	--
comp23590_c0	315	G	T	62,24	+	TGC<->TTC	C<->F	0	1
comp14199_c0	264	T	C	7,16	--	--	--	--	--
comp23248_c0	51	C	G	4,3	+	CTC<->GTC	L<->V	0	1
comp12278_c0	3	G	T	3,2	--	--	--	--	--
comp23399_c0	2219	G	A	8,6	-	TCT<->TTT	S<->F	0	1
comp18644_c0	485	A	G	8,4	--	--	--	--	--
comp23543_c1	59	C	T	9,7	--	--	--	--	--
comp21557_c2	1695	G	T	30,17	+	TTG<->TTT	L<->F	0	1
comp20893_c0	2550	C	G	20,18	--	--	--	--	--
comp23440_c0	2083	T	C	42,35	-	ATG<->GTG	M<->V	0	1
comp105972_c0	4	G	C	0,2	--	--	--	--	--
comp16736_c0	59	C	T	2,4	+	GAC<->GAT	D<->D	1	0
comp22907_c1	2459	G	A	15,63	--	--	--	--	--
comp23079_c0	939	T	A	7,3	-	AAA<->AAT	K<->N	0	1
comp23053_c0	1524	A	G	25,36	--	--	--	--	--
comp22708_c0	497	C	T	154,96	+	GAC<->GAT	D<->D	1	0
comp23429_c1	1317	G	T	23,57	--	--	--	--	--
comp18345_c0	332	C	T	7,6	-	GCA<->ACA	A<->T	0	1
comp23292_c0	478	A	G	16,7	+	AAA<->AGA	K<->R	0	1
comp23140_c0	232	G	T	71136	-	AGC<->AGA	S<->R	0	1
comp71210_c0	3	A	T	1,2	--	--	--	--	--
comp36932_c0	301	G	C	2,3	--	--	--	--	--
comp21221_c0	42	A	G	4,2	+	CTA<->CTG	L<->L	1	0
comp14390_c0	1577	T	A	55,28	--	--	--	--	--
comp21247_c0	245	T	C	25,23	--	--	--	--	--
comp23489_c0	2141	G	A	32,27	--	--	--	--	--
comp48951_c0	2	T	A	0,2	+	ATA<->AAA	I<->K	0	1
comp12995_c0	3	C	G	0,3	-	GTT<->CTT	V<->L	0	1
comp23412_c0	342	A	T	32,34	+	ATT<->TTT	I<->F	0	1
comp21920_c0	182	G	A	15,18	+	AGT<->AAT	S<->N	0	1
comp11414_c0	1095	T	A	2,4	-	GTA<->GTT	V<->V	1	0
comp16495_c0	1348	A	T	0,2	--	--	--	--	--
comp22516_c0	121	T	A	12,27	+	ACT<->ACA	T<->T	1	0
comp31712_c0	809	T	G	1,2	-	CAC<->CCC	H<->P	0	1
comp2817_c0	231	C	A	0,2	--	--	--	--	--
comp17051_c0	513	A	T	10,8	--	--	--	--	--
comp23372_c0	38	C	A	6,5	--	--	--	--	--
comp22560_c0	5668	G	T	12,45	+	GGC<->GTC	G<->V	0	1
comp22296_c0	1021	T	G	26,12	+	TAT<->GAT	Y<->D	0	1
comp23444_c0	1139	T	C	93,91	-	GCA<->GCG	A<->A	1	0
comp27873_c0	3052	T	A	3,2	--	--	--	--	--
comp21829_c0	789	C	G	2,7	+	CAA<->GAA	Q<->E	0	1
comp20656_c0	283	A	G	5,4	+	CGA<->CGG	R<->R	1	0
comp18444_c0	210	C	G	4,3	+	GCC<->GCG	A<->A	1	0
comp23068_c0	529	G	T	145104	-	CTT<->ATT	L<->I	0	1
comp13880_c0	10	A	T	1,2	--	--	--	--	--
comp23602_c0	2309	G	A	150100	-	ACG<->ATG	T<->M	0	1
comp22906_c0	1576	A	G	93,86	+	CCA<->CCG	P<->P	1	0
comp17244_c0	152	A	G	5,5	+	AGG<->GGG	R<->G	0	1
comp13709_c0	3527	A	G	0,2	--	--	--	--	--
comp23197_c0	142	A	G	10,6	--	--	--	--	--
comp23248_c0	2270	A	T	3,3	--	--	--	--	--
comp21959_c0	435	C	T	8,7	+	GGC<->GGT	G<->G	1	0
comp22312_c0	752	T	C	9,7	--	--	--	--	--
comp22356_c0	500	G	A	22,12	--	--	--	--	--
comp17272_c0	2091	G	T	4,4	--	--	--	--	--
comp23383_c0	502	C	G	4,7	-	GCA<->CCA	A<->P	0	1
comp23583_c0	467	G	T	145105	-	CCC<->CCA	P<->P	1	0
comp23389_c0	2209	C	G	130120	+	GCT<->GGT	A<->G	0	1
comp15678_c1	97	T	A	1,4	--	--	--	--	--
comp23360_c0	4411	A	T	134114	--	--	--	--	--
comp22826_c0	1363	A	G	2,3	--	--	--	--	--
comp21325_c0	165	A	G	4,10	-	TTA<->TCA	L<->S	0	1
comp97576_c0	365	A	G	0,2	--	--	--	--	--
comp21727_c0	158	T	C	6,8	+	GGT<->GGC	G<->G	1	0
comp18967_c0	2179	C	A	2,2	--	--	--	--	--
comp22258_c0	523	C	T	125124	-	GAG<->GAA	E<->E	1	0
comp23413_c0	1697	T	C	62,46	+	TGT<->CGT	C<->R	0	1
comp135095_c0	114	G	A	5,4	--	--	--	--	--
comp22189_c0	1880	C	A	2,2	--	--	--	--	--
comp23202_c1	692	G	A	9,6	--	--	--	--	--
comp14952_c0	26	A	T	4,2	--	--	--	--	--
comp23506_c0	20	A	T	2,2	--	--	--	--	--
comp21064_c0	1121	A	G	7,10	--	--	--	--	--
comp23397_c0	1338	C	A	155,94	+	GAC<->GAA	D<->E	0	1
comp17006_c0	621	T	C	6,4	-	GTA<->GTG	V<->V	1	0
comp23563_c1	1435	C	T	82,38	+	CGC<->CGT	R<->R	1	0
comp18583_c0	298	G	A	5,13	--	--	--	--	--
comp54994_c0	815	C	A	1,2	--	--	--	--	--
comp8625_c0	246	T	A	1,2	--	--	--	--	--
comp22174_c0	901	C	T	9,7	+	ATC<->ATT	I<->I	1	0
comp252906_c0	1	C	G	1,2	--	--	--	--	--
comp22984_c0	282	C	T	61,41	--	--	--	--	--
comp23397_c0	502	G	A	170,80	+	GTT<->ATT	V<->I	0	1
comp2114_c0	115	G	T	4,2	-	GTC<->GTA	V<->V	1	0
comp11306_c0	214	G	T	0,3	--	--	--	--	--
comp16840_c0	124	T	C	7,4	--	--	--	--	--
comp105210_c0	234	G	C	1,2	--	--	--	--	--
comp32546_c0	250	G	A	1,4	--	--	--	--	--
comp23670_c0	1054	C	A	8,6	--	--	--	--	--
comp20098_c0	130	G	T	5,3	--	--	--	--	--
comp16177_c0	329	A	G	23,19	--	--	--	--	--
comp23275_c0	671	T	G	31,21	--	--	--	--	--
comp15237_c1	195	A	G	7,4	+	AGG<->GGG	R<->G	0	1
comp12809_c0	3053	T	A	5,6	--	--	--	--	--
comp22564_c0	658	T	A	169,80	-	ATA<->TTA	I<->L	0	1
comp23247_c0	1219	G	C	48,36	+	GAT<->CAT	D<->H	0	1
comp102841_c0	3	T	A	0,2	--	--	--	--	--
comp23470_c0	679	T	C	11,10	+	ATT<->ATC	I<->I	1	0
comp23171_c0	1455	T	A	161,89	-	ATA<->ATT	I<->I	1	0
comp22752_c0	1665	C	T	136114	-	TCG<->TCA	S<->S	1	0
comp23543_c0	76	G	A	85,61	--	--	--	--	--
comp20934_c0	186	T	C	11,4	+	GAT<->GAC	D<->D	1	0
comp23336_c0	4428	T	C	5,41	--	--	--	--	--
comp16561_c0	231	C	A	4,3	--	--	--	--	--
comp8625_c0	4	A	T	1,4	--	--	--	--	--
comp23079_c0	1190	A	G	15,8	-	TTA<->CTA	L<->L	1	0
comp23434_c0	1025	A	G	52,64	+	CAA<->CAG	Q<->Q	1	0
comp23503_c0	622	T	C	30,20	--	--	--	--	--
comp21712_c0	583	C	T	10,9	--	--	--	--	--
comp23016_c0	339	A	G	11,8	--	--	--	--	--
comp26046_c0	1241	C	A	4,5	--	--	--	--	--
comp23565_c0	1496	A	G	111,94	--	--	--	--	--
comp23389_c0	2610	G	A	183,67	+	GGC<->GAC	G<->D	0	1
comp118049_c0	81	C	T	3,3	--	--	--	--	--
comp2513_c0	52	A	T	2,2	-	ATT<->ATA	I<->I	1	0
comp23444_c0	662	T	C	119110	-	TTA<->TTG	L<->L	1	0
comp2116_c0	53	G	A	2,3	+	AGG<->AAG	R<->K	0	1
comp22670_c0	724	T	C	33,28	--	--	--	--	--
comp12938_c0	4	G	T	1,2	+	GAT<->TAT	D<->Y	0	1
comp21097_c0	1040	G	A	108,52	+	GCG<->GCA	A<->A	1	0
comp23358_c1	3281	G	A	182,68	-	CGA<->TGA	R<->U	0	1
comp6094_c0	139	T	C	8,4	-	TTA<->TTG	L<->L	1	0
comp174706_c0	92	G	A	2,3	--	--	--	--	--
comp20892_c0	101	C	A	23,16	--	--	--	--	--
comp16723_c1	68	G	A	3,3	-	GTC<->GTT	V<->V	1	0
comp23144_c0	601	A	C	76,57	-	TTG<->GTG	L<->V	0	1
comp23534_c0	617	G	A	92,54	-	CCA<->CTA	P<->L	0	1
comp26790_c0	2	A	T	0,2	--	--	--	--	--
comp15534_c0	997	C	T	13,8	--	--	--	--	--
comp23226_c1	2872	T	G	122,68	-	GAA<->GAC	E<->D	0	1
comp23139_c0	2854	G	A	18,9	--	--	--	--	--
comp22207_c0	404	A	C	113134	+	AGA<->CGA	R<->R	1	0
comp17028_c0	169	T	C	9,5	-	GGA<->GGG	G<->G	1	0
comp23591_c0	764	T	C	49,19	+	TAT<->TAC	Y<->Y	1	0
comp23451_c0	2081	A	C	31,18	--	--	--	--	--
comp39958_c0	2	A	T	0,2	--	--	--	--	--
comp23144_c0	362	T	C	143100	-	GCA<->GCG	A<->A	1	0
comp17339_c0	82	G	A	7,6	--	--	--	--	--
comp23370_c0	1358	T	A	23,22	--	--	--	--	--
comp60715_c0	564	A	C	0,2	--	--	--	--	--
comp195421_c0	53	G	A	4,2	+	GCA<->ACA	A<->T	0	1
comp15202_c0	240	A	T	2,3	--	--	--	--	--
comp22976_c0	1888	A	G	89,54	-	TTG<->CTG	L<->L	1	0
comp23082_c0	1264	G	C	151,99	+	CTG<->CTC	L<->L	1	0
comp18409_c0	313	A	G	2,2	--	--	--	--	--
comp15184_c0	343	G	C	2,3	-	CTC<->CTG	L<->L	1	0
comp21042_c1	1031	G	C	0,5	-	CAA<->GAA	Q<->E	0	1
comp18220_c0	2	A	G	0,3	--	--	--	--	--
comp37681_c0	812	C	A	0,2	--	--	--	--	--
comp23469_c0	1248	A	T	63,45	-	TTT<->TTA	F<->L	0	1
comp7023_c0	202	G	A	8,4	-	ACC<->ACT	T<->T	1	0
comp18470_c0	114	A	G	5,3	--	--	--	--	--
comp21643_c0	508	C	T	126124	-	AGC<->AAC	S<->N	0	1
comp4210_c0	229	T	C	3,2	+	GAT<->GAC	D<->D	1	0
comp23581_c0	1119	C	T	153,96	-	GTA<->ATA	V<->I	0	1
comp19528_c0	564	A	G	4,3	--	--	--	--	--
comp16272_c0	136	C	T	1,4	--	--	--	--	--
comp18954_c0	1320	C	A	7,7	-	TGC<->TTC	C<->F	0	1
comp8172_c0	39	G	T	5,3	--	--	--	--	--
comp23539_c0	3435	C	T	69,60	-	TCG<->TCA	S<->S	1	0
comp23518_c0	433	C	A	120130	--	--	--	--	--
comp19886_c0	214	A	G	25,29	+	ATT<->GTT	I<->V	0	1
comp23579_c0	1253	G	A	10,5	+	AAG<->AAA	K<->K	1	0
comp21033_c0	158	A	G	32,46	--	--	--	--	--
comp21325_c0	698	G	A	9,6	-	GCC<->GCT	A<->A	1	0
comp23292_c0	569	A	G	15,9	+	TTA<->TTG	L<->L	1	0
comp136890_c0	110	G	C	3,4	--	--	--	--	--
comp16618_c0	219	A	C	4,6	+	CGA<->CGC	R<->R	1	0
comp22428_c0	744	C	T	32,19	--	--	--	--	--
comp23192_c0	430	T	C	3,7	+	GCT<->GCC	A<->A	1	0
comp23408_c0	731	T	G	25,30	--	--	--	--	--
comp23164_c0	1361	A	G	38,16	-	GAT<->GAC	D<->D	1	0
comp23354_c0	2254	C	A	155,95	--	--	--	--	--
comp22907_c1	2619	G	A	40,84	--	--	--	--	--
comp23537_c0	883	A	G	117133	--	--	--	--	--
comp22864_c0	1117	G	A	3,4	-	TAC<->TAT	Y<->Y	1	0
comp22564_c0	689	A	T	164,84	-	CAT<->CAA	H<->Q	0	1
comp22121_c1	837	A	G	0,3	--	--	--	--	--
comp22922_c0	59	A	G	4,6	--	--	--	--	--
comp23607_c0	4842	G	A	43,85	+	GAG<->GAA	E<->E	1	0
comp23538_c0	407	G	A	104,54	-	CTC<->CTT	L<->L	1	0
comp19852_c0	95	T	C	9,5	--	--	--	--	--
comp158525_c0	244	G	A	5,3	-	AGC<->AGT	S<->S	1	0
comp21440_c0	872	T	C	1,2	--	--	--	--	--
comp10422_c0	166	G	T	9,3	--	--	--	--	--
comp23156_c0	276	G	T	70,27	--	--	--	--	--
comp17132_c0	14	A	G	2,2	-	TAT<->TAC	Y<->Y	1	0
comp17087_c0	216	T	C	7,3	-	CTA<->CTG	L<->L	1	0
comp28804_c0	17	A	T	3,2	--	--	--	--	--
comp1625_c0	105	A	G	5,3	--	--	--	--	--
comp21169_c0	1116	C	T	0,3	--	--	--	--	--
comp25979_c0	30	A	T	9,6	--	--	--	--	--
comp12808_c0	2259	T	C	0,2	--	--	--	--	--
comp16858_c0	132	T	C	10,11	--	--	--	--	--
comp21777_c1	1255	G	A	2,6	+	GAG<->GAA	E<->E	1	0
comp15519_c0	968	A	T	4,3	-	TCT<->TCA	S<->S	1	0
comp22716_c0	904	T	C	19,9	--	--	--	--	--
comp11571_c0	43	A	T	4,3	--	--	--	--	--
comp17934_c0	31	G	C	3,2	-	CAA<->GAA	Q<->E	0	1
comp23459_c0	911	G	T	26,19	--	--	--	--	--
comp23432_c0	1800	T	C	133116	+	TTG<->CTG	L<->L	1	0
comp23539_c0	2298	G	A	125,86	-	CTC<->CTT	L<->L	1	0
comp16283_c0	328	G	A	3,2	-	CTC<->CTT	L<->L	1	0
comp12839_c0	3	C	G	0,2	--	--	--	--	--
comp19467_c0	717	C	G	70,41	--	--	--	--	--
comp10119_c0	1657	T	G	1,2	--	--	--	--	--
comp21033_c0	211	G	A	10,9	--	--	--	--	--
comp23194_c0	2034	G	A	72,31	+	CCG<->CCA	P<->P	1	0
comp16760_c0	129	A	C	3,4	--	--	--	--	--
comp23432_c0	2516	A	T	163,86	+	CCA<->CCT	P<->P	1	0
comp2215_c0	214	G	T	5,3	--	--	--	--	--
comp35411_c0	562	G	T	0,2	--	--	--	--	--
comp27754_c0	1127	C	A	3,2	--	--	--	--	--
comp23562_c0	1100	A	T	72,55	+	GTA<->GTT	V<->V	1	0
comp4926_c0	346	T	G	7,4	--	--	--	--	--
comp23419_c0	2	T	A	0,3	--	--	--	--	--
comp385659_c0	116	A	G	2,2	--	--	--	--	--
comp20413_c0	158	T	C	6,5	--	--	--	--	--
comp177493_c0	34	G	A	4,2	--	--	--	--	--
comp17086_c0	335	G	T	9,3	--	--	--	--	--
comp20649_c0	149	G	A	12,12	-	ACT<->ATT	T<->I	0	1
comp156687_c0	188	G	A	3,2	-	CGC<->CGT	R<->R	1	0
comp23465_c0	347	G	A	143105	+	GAA<->AAA	E<->K	0	1
comp23502_c1	4	T	A	0,4	--	--	--	--	--
comp20473_c0	103	T	A	13,11	--	--	--	--	--
comp20588_c1	2969	T	C	1,2	--	--	--	--	--
comp23580_c0	564	T	A	22,9	+	GTT<->GTA	V<->V	1	0
comp21691_c0	582	A	C	11,11	-	CTT<->CTG	L<->L	1	0
comp23042_c0	2595	T	A	35,25	--	--	--	--	--
comp100834_c0	84	A	G	3,3	--	--	--	--	--
comp23108_c0	821	T	C	85,32	+	ATT<->ATC	I<->I	1	0
comp20076_c0	214	T	G	8,8	--	--	--	--	--
comp23435_c0	933	G	T	158,92	--	--	--	--	--
comp19327_c1	339	G	A	16,10	+	GTG<->GTA	V<->V	1	0
comp23613_c1	841	T	A	21,7	--	--	--	--	--
comp19809_c1	712	T	G	9,22	--	--	--	--	--
comp23607_c0	4932	G	T	121,59	+	CTG<->CTT	L<->L	1	0
comp21242_c0	42	A	T	3,2	--	--	--	--	--
comp23325_c0	155	A	G	108141	+	GTA<->GTG	V<->V	1	0
comp23399_c0	1930	C	T	13,8	-	CTG<->CTA	L<->L	1	0
comp23077_c1	229	G	T	18,12	--	--	--	--	--
comp148992_c0	158	C	T	3,5	--	--	--	--	--
comp23417_c0	572	T	C	51,31	+	CTT<->CTC	L<->L	1	0
comp21775_c0	731	A	T	36,26	-	TGT<->TGA	C<->U	0	1
comp23486_c0	987	G	A	48,27	-	GCT<->GTT	A<->V	0	1
comp14759_c0	17	A	T	2,2	--	--	--	--	--
comp22239_c0	458	G	A	52,32	--	--	--	--	--
comp20052_c0	940	T	G	7,4	--	--	--	--	--
comp20056_c0	1705	T	C	4,3	--	--	--	--	--
comp23580_c0	1113	A	G	51,18	+	CAA<->CAG	Q<->Q	1	0
comp22766_c0	969	A	G	165,84	+	CAA<->CAG	Q<->Q	1	0
comp21972_c0	390	G	A	111,64	--	--	--	--	--
comp23360_c0	1729	A	G	152,98	--	--	--	--	--
comp23491_c1	583	C	T	50,18	--	--	--	--	--
comp23262_c1	272	A	T	106,51	-	GGT<->GGA	G<->G	1	0
comp22147_c0	726	A	G	4,4	--	--	--	--	--
comp22858_c1	127	T	C	17,10	+	TGT<->TGC	C<->C	1	0
comp115513_c0	81	G	T	4,4	--	--	--	--	--
comp20551_c0	289	T	C	32,20	--	--	--	--	--
comp23529_c0	771	T	C	56,99	+	CTC<->CCC	L<->P	0	1
comp13838_c0	3	T	G	1,4	+	TCA<->GCA	S<->A	0	1
comp23082_c0	1036	T	G	152,98	+	CCT<->CCG	P<->P	1	0
comp18639_c0	59	T	A	7,5	--	--	--	--	--
comp23581_c0	1204	C	T	146104	-	GTG<->GTA	V<->V	1	0
comp21325_c0	374	C	T	3,4	-	AGG<->AGA	R<->R	1	0
comp14197_c0	1524	T	C	6,3	--	--	--	--	--
comp22807_c0	1337	T	A	6,7	--	--	--	--	--
comp23532_c0	765	T	C	51,55	+	GTT<->GCT	V<->A	0	1
comp202459_c0	104	A	G	3,2	--	--	--	--	--
comp17413_c0	173	A	G	2,4	--	--	--	--	--
comp22147_c0	521	G	T	21,14	--	--	--	--	--
comp23280_c0	1985	T	A	9,14	--	--	--	--	--
comp23071_c0	1138	C	T	29,21	--	--	--	--	--
comp22516_c0	142	C	T	14,21	+	ACC<->ACT	T<->T	1	0
comp23436_c0	1612	T	C	89,56	+	TTG<->CTG	L<->L	1	0
comp21064_c0	1176	G	A	13,7	--	--	--	--	--
comp23225_c0	453	C	T	11,11	+	CTC<->CTT	L<->L	1	0
comp23093_c0	961	T	G	156,94	-	CAA<->CAC	Q<->H	0	1
comp23570_c0	4197	C	A	115,93	+	GCA<->GAA	A<->E	0	1
comp19158_c0	462	G	T	8,12	--	--	--	--	--
comp21767_c0	256	C	T	36,27	--	--	--	--	--
comp21167_c0	744	A	G	8,8	--	--	--	--	--
comp15607_c0	2567	A	T	13,6	--	--	--	--	--
comp10759_c0	2061	T	A	1,3	--	--	--	--	--
comp22554_c0	1494	A	G	13,12	-	CAT<->CAC	H<->H	1	0
comp21882_c0	3364	C	A	1,2	--	--	--	--	--
comp22451_c0	166	A	G	130120	+	AAA<->AAG	K<->K	1	0
comp23567_c0	1647	C	G	29,23	+	ATC<->ATG	I<->M	0	1
comp23266_c0	4605	T	C	45,45	--	--	--	--	--
comp23365_c0	3021	A	C	14,12	--	--	--	--	--
comp22648_c0	873	G	A	29,16	+	GGG<->GGA	G<->G	1	0
comp85705_c0	32	T	C	1,2	-	TTA<->TTG	L<->L	1	0
comp23030_c0	1008	A	C	8,9	--	--	--	--	--
comp22348_c0	675	T	A	161,88	-	ACC<->TCC	T<->S	0	1
comp23372_c0	1046	T	C	12,22	-	ACA<->ACG	T<->T	1	0
comp24628_c0	317	T	A	1,2	--	--	--	--	--
comp23360_c0	1978	A	G	153,92	--	--	--	--	--
comp22246_c0	247	A	G	13,12	--	--	--	--	--
comp23599_c0	1288	T	C	44,85	--	--	--	--	--
comp20058_c0	58	G	A	2,2	--	--	--	--	--
comp22489_c0	739	A	T	5,3	+	TCA<->TCT	S<->S	1	0
comp23277_c0	1876	G	A	2,2	--	--	--	--	--
comp23492_c0	1746	C	T	32,28	-	AGG<->AAG	R<->K	0	1
comp21123_c0	113	A	G	6,5	+	AAG<->AGG	K<->R	0	1
comp23266_c0	445	A	G	162,88	-	TCA<->CCA	S<->P	0	1
comp21648_c0	341	C	T	21,31	--	--	--	--	--
comp20234_c0	1251	G	A	1,4	+	GAA<->AAA	E<->K	0	1
comp22288_c1	182	C	T	11,53	+	CTG<->TTG	L<->L	1	0
comp20598_c0	132	T	A	3,4	--	--	--	--	--
comp22442_c0	569	T	C	114,63	-	GAA<->GAG	E<->E	1	0
comp18495_c0	270	A	G	8,3	-	GAT<->GAC	D<->D	1	0
comp21767_c0	320	G	T	27,16	--	--	--	--	--
comp21479_c0	238	T	A	4,7	+	TAT<->TAA	Y<->U	0	1
comp23324_c0	1150	A	C	3,6	+	AAA<->CAA	K<->Q	0	1
comp23485_c0	1185	A	C	144103	-	TTA<->GTA	L<->V	0	1
comp2157_c0	120	A	G	3,3	-	AAT<->AAC	N<->N	1	0
comp62961_c0	223	G	A	10,4	-	AAC<->AAT	N<->N	1	0
comp40962_c0	507	A	T	0,2	--	--	--	--	--
comp16132_c0	38	T	C	4,2	--	--	--	--	--
comp16346_c0	234	G	A	5,5	-	TTC<->TTT	F<->F	1	0
comp23141_c0	585	G	A	15,10	+	GTT<->ATT	V<->I	0	1
comp23552_c0	2755	G	C	15,14	--	--	--	--	--
comp19676_c0	123	T	C	10,7	+	TTT<->TTC	F<->F	1	0
comp23366_c0	1025	G	T	27,14	+	CCG<->CCT	P<->P	1	0
comp23236_c0	1357	T	C	119,52	--	--	--	--	--
comp23476_c0	2243	A	T	151,75	-	CTT<->CAT	L<->H	0	1
comp23413_c0	1479	C	A	58,32	+	TCT<->TAT	S<->Y	0	1
comp14500_c0	3	C	T	0,5	--	--	--	--	--
comp23416_c0	5463	G	C	145104	+	ACG<->ACC	T<->T	1	0
comp23290_c0	820	G	A	70,33	-	TCT<->TTT	S<->F	0	1
comp4805_c0	112	C	T	6,4	+	AAC<->AAT	N<->N	1	0
comp23397_c0	519	C	T	166,80	+	TGC<->TGT	C<->C	1	0
comp23354_c0	2544	C	T	135114	--	--	--	--	--
comp23562_c0	1586	T	C	101,52	+	CTT<->CTC	L<->L	1	0
comp22927_c0	801	A	G	110,61	--	--	--	--	--
comp23323_c0	1444	A	G	59,54	+	ACT<->GCT	T<->A	0	1
comp26495_c0	4	T	G	0,3	--	--	--	--	--
comp105722_c0	423	A	G	3,3	-	CAT<->CAC	H<->H	1	0
comp23530_c2	481	T	C	140110	--	--	--	--	--
comp23607_c0	2060	G	A	78,61	+	AGG<->AAG	R<->K	0	1
comp20656_c0	205	C	T	7,4	+	GGC<->GGT	G<->G	1	0
comp18399_c0	3	A	G	0,2	--	--	--	--	--
comp23360_c0	1809	A	G	137113	--	--	--	--	--
comp15210_c0	2922	C	T	1,4	--	--	--	--	--
comp18760_c0	1	A	G	2,2	--	--	--	--	--
comp23570_c0	4894	T	C	131103	+	TTT<->CTT	F<->L	0	1
comp13654_c0	864	A	C	3,2	--	--	--	--	--
comp23590_c0	1476	C	A	119130	+	ACT<->AAT	T<->N	0	1
comp2861_c0	204	C	T	6,3	-	AAG<->AAA	K<->K	1	0
comp22239_c0	311	A	T	42,34	--	--	--	--	--
comp7340_c0	94	G	A	4,4	--	--	--	--	--
comp23565_c0	1121	C	T	135,80	--	--	--	--	--
comp164784_c0	68	C	T	4,2	+	ACC<->ACT	T<->T	1	0
comp20165_c0	98	G	A	7,4	-	CTC<->CTT	L<->L	1	0
comp141836_c0	309	A	G	0,2	--	--	--	--	--
comp23087_c0	536	G	A	37,17	-	AGC<->AGT	S<->S	1	0
comp18420_c0	576	G	C	100,52	-	CCT<->CGT	P<->R	0	1
comp16281_c0	145	C	T	6,5	--	--	--	--	--
comp22858_c2	540	G	A	26,17	-	CAC<->CAT	H<->H	1	0
comp17536_c0	218	A	G	10,5	+	GAA<->GAG	E<->E	1	0
comp23539_c0	3103	C	T	92,90	-	AGT<->AAT	S<->N	0	1
comp23608_c0	3906	G	T	122,50	--	--	--	--	--
comp4485_c0	156	G	T	6,5	+	TTG<->TTT	L<->F	0	1
comp8080_c0	211	T	A	8,8	--	--	--	--	--
comp23543_c1	1031	A	G	11,14	--	--	--	--	--
comp23366_c0	83	T	C	20,13	+	TCT<->TCC	S<->S	1	0
comp24099_c0	83	A	T	4,2	--	--	--	--	--
comp10573_c0	234	G	C	4,7	--	--	--	--	--
comp11106_c0	702	A	G	6,4	--	--	--	--	--
comp23201_c1	4	A	G	0,2	--	--	--	--	--
comp11993_c0	2610	T	G	1,2	--	--	--	--	--
comp23503_c0	715	T	C	36,19	--	--	--	--	--
comp11833_c0	2404	T	C	1,2	--	--	--	--	--
comp18409_c0	141	T	A	2,6	--	--	--	--	--
comp23189_c0	676	A	T	10,5	--	--	--	--	--
comp15882_c0	81	A	G	6,7	+	GAA<->GAG	E<->E	1	0
comp262578_c0	102	C	T	1,2	--	--	--	--	--
comp46863_c0	2	G	C	0,2	--	--	--	--	--
comp23567_c0	1563	T	C	32,26	+	GAT<->GAC	D<->D	1	0
comp19285_c0	628	T	C	0,2	+	CAT<->CAC	H<->H	1	0
comp23589_c1	1312	C	T	36,18	-	GAT<->AAT	D<->N	0	1
comp23166_c0	1177	T	C	136114	+	CTC<->CCC	L<->P	0	1
comp14558_c2	578	A	C	1,7	--	--	--	--	--
comp24262_c0	1032	T	C	1,2	--	--	--	--	--
comp22864_c1	636	C	G	7,4	--	--	--	--	--
comp23602_c0	3242	G	C	164,85	-	GCG<->GGG	A<->G	0	1
comp23035_c0	57	C	T	6,7	--	--	--	--	--
comp22723_c0	360	A	T	21,15	+	GCA<->GCT	A<->A	1	0
comp22758_c0	1353	T	A	7,11	--	--	--	--	--
comp17695_c0	475	A	G	3,3	--	--	--	--	--
comp116137_c0	96	G	C	5,4	-	CGC<->CGG	R<->R	1	0
comp23459_c0	2380	C	T	79,46	-	GGC<->GAC	G<->D	0	1
comp14835_c3	2	T	G	5,4	+	TGT<->GGT	C<->G	0	1
comp20183_c0	674	A	G	7,7	+	ACA<->GCA	T<->A	0	1
comp88616_c0	424	T	C	3,2	+	ACT<->ACC	T<->T	1	0
comp23530_c2	4821	G	A	28,55	-	TCT<->TTT	S<->F	0	1
comp23607_c0	2018	A	G	61,44	+	GAA<->GGA	E<->G	0	1
comp17540_c0	51	G	A	4,2	+	AAG<->AAA	K<->K	1	0
comp11437_c0	3586	C	T	4,21	--	--	--	--	--
comp23507_c0	1463	C	T	4,4	--	--	--	--	--
comp21504_c0	40	G	A	2,4	--	--	--	--	--
comp23434_c0	1667	C	T	130,79	+	GCC<->GCT	A<->A	1	0
comp21765_c0	290	A	G	164,85	--	--	--	--	--
comp18195_c0	246	G	A	3,3	--	--	--	--	--
comp21164_c0	236	G	T	5,6	--	--	--	--	--
comp23128_c1	313	T	C	6,6	--	--	--	--	--
comp23432_c0	2024	C	A	154,95	+	TCC<->TCA	S<->S	1	0
comp18469_c0	472	T	C	7,5	+	CTT<->CCT	L<->P	0	1
comp9573_c0	55	T	C	14,5	--	--	--	--	--
comp282818_c0	48	G	A	2,2	+	GAG<->GAA	E<->E	1	0
comp23453_c0	605	G	T	40,25	-	CTT<->ATT	L<->I	0	1
comp12563_c0	147	T	A	3,3	-	TCA<->TCT	S<->S	1	0
comp23595_c0	2767	G	A	138,62	+	GGA<->GAA	G<->E	0	1
comp10683_c0	139	T	C	8,7	+	GTT<->GTC	V<->V	1	0
comp11589_c0	1923	G	A	12,18	--	--	--	--	--
comp20247_c0	297	G	A	34,18	--	--	--	--	--
comp22678_c0	1597	G	T	51,56	--	--	--	--	--
comp23460_c0	894	G	T	177,73	+	GAT<->TAT	D<->Y	0	1
comp15752_c0	85	A	G	9,7	--	--	--	--	--
comp1442_c0	85	T	C	2,4	-	AAC<->AGC	N<->S	0	1
comp23465_c0	1606	A	G	146102	+	CAA<->CAG	Q<->Q	1	0
comp23539_c0	3378	C	T	68,54	-	CCG<->CCA	P<->P	1	0
comp22641_c0	418	G	A	112,65	-	GGC<->GGT	G<->G	1	0
comp21463_c0	186	T	C	6,3	+	AGT<->AGC	S<->S	1	0
comp10438_c0	148	A	G	6,9	--	--	--	--	--
comp22914_c0	648	A	G	9,3	+	GAA<->GAG	E<->E	1	0
comp20064_c0	363	A	G	6,5	+	AAA<->AAG	K<->K	1	0
comp23235_c1	1386	A	G	36,26	--	--	--	--	--
comp17723_c1	3	T	A	0,4	+	GTT<->GAT	V<->D	0	1
comp21934_c0	105	A	G	11,6	--	--	--	--	--
comp14672_c0	3	A	G	0,2	--	--	--	--	--
comp23118_c0	892	G	A	2,5	+	AGG<->AAG	R<->K	0	1
comp6094_c0	229	G	T	4,5	-	GCC<->GCA	A<->A	1	0
comp17374_c2	4	G	T	1,3	+	ATG<->ATT	M<->I	0	1
comp14240_c0	1413	C	A	2,3	--	--	--	--	--
comp21683_c0	489	C	G	127100	+	TCC<->TGC	S<->C	0	1
comp23391_c2	1352	G	A	46,32	--	--	--	--	--
comp23053_c0	1400	A	G	64,43	--	--	--	--	--
comp22305_c0	67	G	A	17,7	--	--	--	--	--
comp22674_c0	3	G	T	1,2	--	--	--	--	--
comp23282_c0	604	G	T	48,21	+	GGC<->GTC	G<->V	0	1
comp44253_c0	12	A	G	4,2	--	--	--	--	--
comp23389_c0	1881	C	T	100,51	+	CGG<->TGG	R<->W	0	1
comp14126_c0	47	A	T	6,3	--	--	--	--	--
comp23581_c0	706	G	C	161,89	-	TTC<->TTG	F<->L	0	1
comp9155_c0	2375	T	A	1,2	--	--	--	--	--
comp22445_c0	999	C	A	13,13	-	GAT<->TAT	D<->Y	0	1
comp23372_c0	779	C	T	25,24	-	ACG<->ACA	T<->T	1	0
comp25940_c0	1321	C	T	1,2	--	--	--	--	--
comp22524_c0	585	G	A	35215	--	--	--	--	--
comp16372_c0	183	C	T	3,3	-	GCG<->GCA	A<->A	1	0
comp23539_c0	2280	G	A	132,82	-	GAC<->GAT	D<->D	1	0
comp22214_c0	62	G	C	143107	+	AGT<->ACT	S<->T	0	1
comp20793_c2	565	T	C	4,3	+	GAT<->GAC	D<->D	1	0
comp23372_c0	668	T	C	23,19	-	CCA<->CCG	P<->P	1	0
comp24422_c0	712	T	A	43,19	--	--	--	--	--
comp55487_c0	1252	G	A	1,4	-	GCT<->GTT	A<->V	0	1
comp19321_c0	4	G	A	1,2	--	--	--	--	--
comp23087_c0	676	G	A	40,20	-	CTG<->TTG	L<->L	1	0
comp22928_c1	452	G	A	161,89	+	AGC<->AAC	S<->N	0	1
comp21683_c0	265	T	C	126123	+	ACT<->ACC	T<->T	1	0
comp22954_c0	2281	A	G	75,56	+	AGC<->GGC	S<->G	0	1
comp23370_c0	582	C	T	18,14	+	AGC<->AGT	S<->S	1	0
comp22714_c0	815	G	A	11,4	--	--	--	--	--
comp22756_c0	157	T	C	32,32	+	CTT<->CTC	L<->L	1	0
comp23330_c1	564	C	G	37,24	-	GAA<->CAA	E<->Q	0	1
comp23270_c0	623	G	A	19,12	--	--	--	--	--
comp23542_c0	2734	A	T	165,85	+	ATA<->ATT	I<->I	1	0
comp21926_c0	225	G	C	56,31	-	GCT<->GGT	A<->G	0	1
comp1394_c0	143	T	C	3,2	--	--	--	--	--
comp22775_c0	536	G	A	52,30	--	--	--	--	--
comp23058_c0	582	T	G	49,29	--	--	--	--	--
comp246006_c0	181	T	C	3,4	+	AAT<->AAC	N<->N	1	0
comp14013_c0	12	T	G	2,2	--	--	--	--	--
comp22451_c0	46	G	A	127121	+	CAG<->CAA	Q<->Q	1	0
comp23570_c0	3387	G	T	53,35	--	--	--	--	--
comp22197_c0	218	G	A	10,6	--	--	--	--	--
comp23275_c0	620	G	T	20,18	--	--	--	--	--
comp17839_c0	120	T	C	11,10	-	TAC<->TGC	Y<->C	0	1
comp44704_c0	3	T	G	0,2	+	GAT<->GAG	D<->E	0	1
comp23602_c0	2413	A	T	159,90	-	GTT<->GTA	V<->V	1	0
comp23539_c0	3192	A	T	114,88	-	GAT<->GAA	D<->E	0	1
comp27351_c0	1705	C	G	0,3	--	--	--	--	--
comp5827_c0	486	A	G	4,4	-	ACT<->ACC	T<->T	1	0
comp22723_c0	255	A	G	30,25	+	CTA<->CTG	L<->L	1	0
comp18119_c0	925	G	A	12,7	--	--	--	--	--
comp11705_c0	16	G	A	0,2	--	--	--	--	--
comp15546_c0	182	G	C	8,4	--	--	--	--	--
comp21921_c0	791	A	T	12,27	--	--	--	--	--
comp65911_c0	92	G	C	11,6	--	--	--	--	--
comp22008_c0	74	A	G	4,5	+	AGA<->AGG	R<->R	1	0
comp23504_c0	1528	C	T	116,59	-	CGC<->CAC	R<->H	0	1
comp22621_c0	353	G	A	51,34	+	GAG<->GAA	E<->E	1	0
comp18395_c0	332	T	C	3,8	--	--	--	--	--
comp18391_c2	3	C	A	2,4	--	--	--	--	--
comp22976_c0	1686	G	A	67,87	-	TCG<->TTG	S<->L	0	1
comp23275_c0	1315	C	T	11,7	--	--	--	--	--
comp22905_c1	1256	A	G	14,7	-	TGT<->CGT	C<->R	0	1
comp21453_c0	77	C	T	17,12	--	--	--	--	--
comp16407_c0	55	G	A	3,2	-	GCC<->GCT	A<->A	1	0
comp22207_c0	241	G	A	117132	+	GAG<->GAA	E<->E	1	0
comp22459_c7	1426	C	A	4,5	--	--	--	--	--
comp23469_c0	2331	T	C	88,63	-	AGC<->GGC	S<->G	0	1
comp23362_c0	138	A	G	151,98	+	CCA<->CCG	P<->P	1	0
comp22785_c0	105	C	T	3,10	--	--	--	--	--
comp22993_c0	685	A	G	18,10	-	GTT<->GCT	V<->A	0	1
comp7289_c0	48	T	C	2,2	+	CTT<->CTC	L<->L	1	0
comp13291_c1	3	C	T	1,2	+	CTG<->TTG	L<->L	1	0
comp23217_c0	46	T	C	17,20	--	--	--	--	--
comp20174_c0	139	G	T	5,5	--	--	--	--	--
comp21539_c0	183	G	A	15,44	-	CTC<->CTT	L<->L	1	0
comp22910_c0	48	A	C	1,2	--	--	--	--	--
comp22297_c0	227	A	G	16,17	--	--	--	--	--
comp17024_c0	970	T	A	0,2	--	--	--	--	--
comp28576_c0	1	A	G	2,6	--	--	--	--	--
comp57421_c0	3	A	T	0,2	--	--	--	--	--
comp5162_c0	47	A	G	6,3	--	--	--	--	--
comp8720_c0	3	T	C	0,2	--	--	--	--	--
comp23116_c0	115	C	G	97,97	--	--	--	--	--
comp21522_c0	438	A	G	4,3	--	--	--	--	--
comp23489_c0	3192	C	T	51,26	--	--	--	--	--
comp22147_c0	106	T	G	42,23	--	--	--	--	--
comp23506_c0	5473	C	A	44,17	+	CTC<->CTA	L<->L	1	0
comp23526_c0	4838	T	C	155,93	+	GTG<->GCG	V<->A	0	1
comp23358_c1	4333	C	A	173,76	--	--	--	--	--
comp25413_c0	8	G	T	2,2	--	--	--	--	--
comp22958_c1	2224	G	T	11,12	--	--	--	--	--
comp20041_c0	156	C	T	7,4	--	--	--	--	--
comp23370_c0	1178	T	C	23,36	--	--	--	--	--
comp20165_c0	92	A	G	8,4	-	GTT<->GTC	V<->V	1	0
comp218551_c0	279	G	T	3,2	--	--	--	--	--
comp23001_c0	474	A	G	90,51	-	TAA<->CAA	U<->Q	0	1
comp1822_c0	28	G	C	1,2	--	--	--	--	--
comp22636_c0	1494	C	T	12,38	--	--	--	--	--
comp7041_c0	174	A	T	6,3	--	--	--	--	--
comp23542_c0	2921	T	C	138109	+	TAT<->CAT	Y<->H	0	1
comp21070_c0	428	C	T	25,20	+	CTT<->TTT	L<->F	0	1
comp134925_c0	54	G	A	3,3	-	GTC<->GTT	V<->V	1	0
comp35490_c0	4	G	C	1,3	--	--	--	--	--
comp23487_c0	1272	G	T	79,37	-	CTC<->CTA	L<->L	1	0
comp23058_c0	80	T	C	41,24	--	--	--	--	--
comp21613_c0	341	G	A	82168	+	GAG<->AAG	E<->K	0	1
comp23542_c0	2440	A	T	125,79	+	GCA<->GCT	A<->A	1	0
comp17771_c0	402	T	C	7,3	+	TTA<->CTA	L<->L	1	0
comp16135_c0	4	C	G	0,2	--	--	--	--	--
comp23199_c0	587	G	C	11,13	+	GTG<->GTC	V<->V	1	0
comp23542_c0	839	G	A	82,44	+	GCA<->ACA	A<->T	0	1
comp22858_c2	597	A	G	23,23	-	ATT<->ATC	I<->I	1	0
comp1740_c0	124	T	C	5,3	--	--	--	--	--
comp2864_c0	120	T	C	4,5	--	--	--	--	--
comp10486_c0	1165	A	G	7,4	-	TAT<->CAT	Y<->H	0	1
comp23343_c0	2430	A	C	119130	-	GTA<->GGA	V<->G	0	1
comp15843_c0	310	G	T	3,6	--	--	--	--	--
comp12590_c0	1124	A	T	12,31	--	--	--	--	--
comp4793_c0	237	T	C	4,3	-	CGA<->CGG	R<->R	1	0
comp19885_c0	527	G	A	8,5	-	GCC<->GCT	A<->A	1	0
comp22348_c0	136	G	A	101148	-	GCC<->GCT	A<->A	1	0
comp23307_c0	1436	A	T	155,95	-	CAT<->CAA	H<->Q	0	1
comp23433_c1	208	G	A	11,12	--	--	--	--	--
comp23602_c0	1203	A	C	150100	-	TCA<->GCA	S<->A	0	1
comp20006_c0	845	C	T	5,9	+	GCC<->GCT	A<->A	1	0
comp2845_c0	154	A	C	3,3	+	GGA<->GGC	G<->G	1	0
comp23201_c2	3801	G	C	83167	--	--	--	--	--
comp23562_c0	1277	A	G	81,67	+	CTA<->CTG	L<->L	1	0
comp20891_c0	301	G	A	17,61	+	GAA<->AAA	E<->K	0	1
comp23600_c1	316	A	C	0,3	--	--	--	--	--
comp21447_c0	497	A	G	34,27	+	AAT<->GAT	N<->D	0	1
comp22387_c0	413	G	A	135115	+	GTG<->GTA	V<->V	1	0
comp22998_c0	249	G	C	150100	--	--	--	--	--
comp23209_c0	2727	A	T	66,43	--	--	--	--	--
comp7021_c0	150	A	G	4,3	-	TTT<->TTC	F<->F	1	0
comp22864_c0	883	A	T	13,6	-	GCT<->GCA	A<->A	1	0
comp16004_c0	88	G	A	21,12	--	--	--	--	--
comp20266_c0	1007	A	G	24,66	--	--	--	--	--
comp21153_c0	498	T	C	9,8	-	AAA<->GAA	K<->E	0	1
comp23275_c0	528	A	G	7,10	--	--	--	--	--
comp22392_c1	456	G	T	80,46	+	GTT<->TTT	V<->F	0	1
comp20058_c0	88	G	A	4,5	--	--	--	--	--
comp23371_c2	961	A	T	5,5	--	--	--	--	--
comp31145_c0	1	G	A	0,4	--	--	--	--	--
comp23058_c0	627	A	C	51,32	--	--	--	--	--
comp14197_c0	672	G	T	17,10	+	CAG<->CAT	Q<->H	0	1
comp17948_c0	3	A	T	3,2	--	--	--	--	--
comp19311_c0	4	G	C	0,2	--	--	--	--	--
comp42255_c0	3	A	C	1,2	--	--	--	--	--
comp15963_c0	289	C	T	2,33	-	GTG<->GTA	V<->V	1	0
comp16971_c0	546	C	T	3,3	+	CAC<->CAT	H<->H	1	0
comp23338_c0	413	C	T	146104	--	--	--	--	--
comp18150_c0	222	A	G	6,3	--	--	--	--	--
comp23408_c0	2043	A	G	23,17	--	--	--	--	--
comp22012_c1	1827	G	T	2,3	--	--	--	--	--
comp16625_c0	69	C	T	6,4	--	--	--	--	--
comp20551_c0	204	A	G	72,44	--	--	--	--	--
comp23389_c0	2100	C	T	126120	+	CCC<->TCC	P<->S	0	1
comp24981_c0	1	G	C	9,10	-	TTC<->TTG	F<->L	0	1
comp17025_c0	255	C	T	5,9	--	--	--	--	--
comp103866_c0	577	T	G	8,3	--	--	--	--	--
comp17085_c0	65	G	A	2,3	+	GAA<->AAA	E<->K	0	1
comp23076_c0	596	G	A	30,58	-	TCC<->TCT	S<->S	1	0
comp1411_c0	83	C	T	4,2	--	--	--	--	--
comp213804_c0	133	G	A	2,2	-	ACC<->ACT	T<->T	1	0
comp23429_c1	1364	A	G	6,28	--	--	--	--	--
comp11581_c0	24	A	T	7,3	--	--	--	--	--
comp23093_c0	1800	G	A	160,89	-	CCT<->TCT	P<->S	0	1
comp26034_c0	4	C	G	0,2	--	--	--	--	--
comp7021_c0	174	G	A	6,4	-	GCC<->GCT	A<->A	1	0
comp21157_c0	341	G	A	29,38	-	ATC<->ATT	I<->I	1	0
comp9354_c1	593	A	C	0,2	--	--	--	--	--
comp16291_c0	48	C	T	5,2	--	--	--	--	--
comp23543_c0	1126	A	T	87,70	-	GCT<->GCA	A<->A	1	0
comp20665_c0	132	A	G	14,7	-	TTT<->TCT	F<->S	0	1
comp17659_c0	156	G	A	6,5	-	CGC<->CGT	R<->R	1	0
comp18503_c0	4491	G	A	7,3	--	--	--	--	--
comp23581_c0	1471	G	A	129121	-	TTC<->TTT	F<->F	1	0
comp5306_c0	230	T	C	6,3	+	GCT<->GCC	A<->A	1	0
comp9072_c0	675	T	C	7,6	-	TAG<->TGG	U<->W	0	1
comp1797_c0	194	C	G	7,4	+	CTC<->CTG	L<->L	1	0
comp19163_c1	2	G	T	0,2	-	GCT<->GAT	A<->D	0	1
comp22844_c0	121	T	C	18,22	-	ATG<->GTG	M<->V	0	1
comp17379_c0	266	A	T	7,4	--	--	--	--	--
comp21638_c0	35	A	G	2,2	--	--	--	--	--
comp22671_c0	657	G	T	30,16	-	CAG<->AAG	Q<->K	0	1
comp118805_c0	442	C	T	0,2	--	--	--	--	--
comp12094_c0	1547	G	C	1,2	--	--	--	--	--
comp23014_c0	3308	A	C	108,57	--	--	--	--	--
comp22479_c0	4	T	A	0,2	--	--	--	--	--
comp23226_c1	3571	A	G	153,96	--	--	--	--	--
comp215782_c0	15	T	C	2,2	+	TCC<->CCC	S<->P	0	1
comp17798_c0	199	G	A	9,5	-	AAC<->AAT	N<->N	1	0
comp22756_c0	130	C	G	26,30	+	ACC<->ACG	T<->T	1	0
comp23157_c0	34	C	G	7,8	--	--	--	--	--
comp22637_c0	622	C	A	6,20	--	--	--	--	--
comp23339_c3	1687	G	C	16,9	-	GCA<->GGA	A<->G	0	1
comp22933_c0	557	A	T	15,11	+	CCA<->CCT	P<->P	1	0
comp22617_c0	3465	G	T	51198	-	GAC<->GAA	D<->E	0	1
comp23539_c0	2310	C	A	127,84	-	CTG<->CTT	L<->L	1	0
comp17934_c0	7	T	C	2,2	-	ACC<->GCC	T<->A	0	1
comp105276_c0	254	C	T	5,5	-	AGA<->AAA	R<->K	0	1
comp23325_c0	248	A	T	129121	+	CCA<->CCT	P<->P	1	0
comp21912_c0	93	G	A	13,11	--	--	--	--	--
comp27756_c0	2259	T	A	1,2	--	--	--	--	--
comp23595_c0	2633	T	C	111120	+	CTT<->CTC	L<->L	1	0
comp14014_c0	2018	A	G	2,6	--	--	--	--	--
comp14274_c0	2241	G	A	4147	--	--	--	--	--
comp18405_c0	346	T	A	8,6	--	--	--	--	--
comp15643_c0	165	T	C	3,4	--	--	--	--	--
comp23077_c1	346	G	T	9,10	--	--	--	--	--
comp23292_c0	666	A	T	11,8	+	ATT<->TTT	I<->F	0	1
comp23434_c0	797	C	G	86,87	+	GAC<->GAG	D<->E	0	1
comp23509_c0	1908	A	T	2,3	--	--	--	--	--
comp76157_c0	2	G	T	0,2	--	--	--	--	--
comp11535_c0	2	G	T	25,10	+	GCC<->TCC	A<->S	0	1
comp22021_c0	340	C	T	10,6	--	--	--	--	--
comp85026_c0	308	C	T	0,2	--	--	--	--	--
comp19882_c0	14	A	T	3,2	--	--	--	--	--
comp23484_c0	2908	A	T	145105	+	GTA<->GTT	V<->V	1	0
comp23503_c0	868	T	C	38,29	--	--	--	--	--
comp131902_c0	231	A	G	2,2	-	TTC<->TCC	F<->S	0	1
comp9664_c0	1247	G	C	3,2	--	--	--	--	--
comp23580_c0	1131	G	A	43,23	+	CAG<->CAA	Q<->Q	1	0
comp16513_c0	140	T	C	5,6	+	CGT<->CGC	R<->R	1	0
comp23591_c0	359	C	T	41,20	+	CCC<->CCT	P<->P	1	0
comp19005_c0	2392	T	A	4,2	--	--	--	--	--
comp49403_c0	4	A	C	0,2	--	--	--	--	--
comp21427_c0	1962	C	G	8,7	-	GTG<->CTG	V<->L	0	1
comp22575_c0	55	G	A	10,6	--	--	--	--	--
comp22933_c0	632	T	C	14,7	+	AAT<->AAC	N<->N	1	0
comp22806_c0	1602	G	A	4,3	-	CGT<->TGT	R<->C	0	1
comp21152_c0	588	A	T	23,24	-	ACT<->ACA	T<->T	1	0
comp14565_c1	2	C	G	1,4	+	CTT<->GTT	L<->V	0	1
comp12455_c0	347	A	T	0,3	--	--	--	--	--
comp157736_c0	37	T	G	2,2	--	--	--	--	--
comp23565_c0	1197	T	C	159,91	--	--	--	--	--
comp22767_c0	1444	G	A	49,41	-	CTC<->CTT	L<->L	1	0
comp89095_c0	215	C	T	0,4	--	--	--	--	--
comp15439_c0	1272	C	G	14,9	--	--	--	--	--
comp26917_c0	589	T	A	1,2	--	--	--	--	--
comp10277_c0	31	A	T	3,2	--	--	--	--	--
comp23483_c0	1083	T	C	35,19	-	AAA<->GAA	K<->E	0	1
comp22756_c0	337	C	T	23,13	+	ACC<->ACT	T<->T	1	0
comp12589_c0	357	C	T	0,3	--	--	--	--	--
comp23542_c0	1903	A	G	89,61	+	AGA<->AGG	R<->R	1	0
comp23432_c0	1130	T	A	67183	+	GTT<->GTA	V<->V	1	0
comp23409_c0	2927	T	A	9,10	--	--	--	--	--
comp23503_c0	577	C	T	34,31	--	--	--	--	--
comp23532_c0	793	T	C	62,53	+	ATT<->ATC	I<->I	1	0
comp23021_c0	192	G	A	64,41	--	--	--	--	--
comp22770_c1	1914	C	T	111121	--	--	--	--	--
comp19928_c0	349	G	A	2,9	+	AGG<->AAG	R<->K	0	1
comp24510_c0	1911	G	T	13,10	--	--	--	--	--
comp31464_c0	561	T	A	2,2	--	--	--	--	--
comp23592_c0	4046	T	A	0,3	--	--	--	--	--
comp23377_c0	65	C	T	25,18	--	--	--	--	--
comp24258_c0	191	A	T	33,13	--	--	--	--	--
comp21961_c0	369	C	T	15,7	--	--	--	--	--
comp23108_c0	1152	A	G	83,61	--	--	--	--	--
comp21464_c0	4	C	A	0,2	--	--	--	--	--
comp23508_c0	1722	C	T	173,72	-	AGG<->AGA	R<->R	1	0
comp23532_c0	628	G	A	55,67	+	GAG<->GAA	E<->E	1	0
comp19342_c0	47	C	T	6,4	+	ACC<->ACT	T<->T	1	0
comp19793_c0	355	T	C	6,3	--	--	--	--	--
comp23365_c0	1684	C	T	11,25	--	--	--	--	--
comp21292_c0	421	T	C	4,5	-	AGA<->AGG	R<->R	1	0
comp16463_c0	443	T	C	3,3	+	TCG<->CCG	S<->P	0	1
comp23501_c0	1815	A	C	120128	--	--	--	--	--
comp22209_c0	2985	A	C	16,37	--	--	--	--	--
comp17812_c0	9	G	A	4,2	--	--	--	--	--
comp105722_c0	405	T	G	4,4	-	CTA<->CTC	L<->L	1	0
comp14327_c0	5	A	G	0,2	--	--	--	--	--
comp23542_c0	1654	A	T	106,88	+	GCA<->GCT	A<->A	1	0
comp23570_c0	5848	T	G	111101	--	--	--	--	--
comp16927_c0	109	A	G	4,5	--	--	--	--	--
comp4041_c0	127	G	A	5,2	-	GCC<->GCT	A<->A	1	0
comp23392_c0	1557	G	A	100,77	+	TTG<->TTA	L<->L	1	0
comp22756_c0	310	C	G	24,11	+	GTC<->GTG	V<->V	1	0
comp16132_c0	116	T	C	3,5	--	--	--	--	--
comp26914_c0	2109	G	A	1,2	--	--	--	--	--
comp16988_c0	138	C	G	5,5	--	--	--	--	--
comp22197_c0	130	C	T	9,5	--	--	--	--	--
comp23570_c0	4311	A	T	155,74	+	GAA<->GTA	E<->V	0	1
comp4398_c0	303	C	A	1,2	+	CGC<->CGA	R<->R	1	0
comp23489_c0	3378	C	A	103,43	--	--	--	--	--
comp26918_c0	3	A	C	1,2	--	--	--	--	--
comp118396_c0	210	T	G	0,2	+	ATA<->AGA	I<->R	0	1
comp114501_c0	23	T	C	0,2	--	--	--	--	--
comp16592_c0	183	G	A	6,5	+	AGA<->AAA	R<->K	0	1
comp195235_c0	4	G	A	0,2	+	GGG<->GGA	G<->G	1	0
comp22529_c0	143	A	G	87,67	--	--	--	--	--
comp10576_c1	310	C	A	0,2	+	GCA<->GAA	A<->E	0	1
comp20644_c0	45	A	G	1,2	+	AAA<->AAG	K<->K	1	0
comp21446_c0	610	G	T	34,14	--	--	--	--	--
comp23567_c0	57	C	T	8,4	+	TTC<->TTT	F<->F	1	0
comp23361_c0	951	A	T	29,36	--	--	--	--	--
comp20665_c0	206	G	T	12,6	-	AAC<->AAA	N<->K	0	1
comp22197_c0	225	T	G	8,6	--	--	--	--	--
comp18184_c0	900	T	G	0,2	--	--	--	--	--
comp23464_c0	1449	A	G	120130	-	TAT<->TAC	Y<->Y	1	0
comp21174_c1	127	A	C	134111	+	CTA<->CTC	L<->L	1	0
comp17203_c0	277	G	C	5,5	--	--	--	--	--
comp23093_c0	1635	G	T	134115	-	CAC<->AAC	H<->N	0	1
comp23602_c0	4003	C	A	138111	-	CCG<->CCT	P<->P	1	0
comp21392_c0	212	T	G	22,12	--	--	--	--	--
comp22958_c1	2018	C	T	18,9	--	--	--	--	--
comp23959_c0	981	G	A	23,17	--	--	--	--	--
comp23407_c2	57	A	G	23,12	--	--	--	--	--
comp18548_c0	246	G	A	3,3	--	--	--	--	--
comp329742_c0	216	A	T	0,2	--	--	--	--	--
comp23161_c0	2302	A	G	5,30	--	--	--	--	--
comp17177_c0	27	G	T	3,4	--	--	--	--	--
comp22281_c0	1026	T	C	5,5	+	GCT<->GCC	A<->A	1	0
comp23537_c0	1033	G	A	154,84	--	--	--	--	--
comp1912_c0	282	A	G	7,3	-	ATT<->ATC	I<->I	1	0
comp1634_c0	62	G	T	2,2	-	CGC<->CGA	R<->R	1	0
comp22796_c2	411	C	T	59191	+	GGC<->GGT	G<->G	1	0
comp21787_c1	483	A	G	4,9	-	CGT<->CGC	R<->R	1	0
comp22021_c0	349	C	T	9,5	--	--	--	--	--
comp23370_c0	330	A	G	22,10	+	AAA<->AAG	K<->K	1	0
comp25431_c0	17	A	G	3,2	--	--	--	--	--
comp2903_c0	56	A	G	2,2	--	--	--	--	--
comp53818_c0	613	G	T	8,5	--	--	--	--	--
comp115757_c0	411	C	T	2,4	--	--	--	--	--
comp11295_c0	455	T	G	4,3	-	AGT<->CGT	S<->R	0	1
comp22864_c1	83	T	C	3,3	--	--	--	--	--
comp23567_c0	99	G	T	8,8	+	TCG<->TCT	S<->S	1	0
comp23325_c0	1084	A	G	131117	+	ATC<->GTC	I<->V	0	1
comp17179_c0	148	A	C	6,5	--	--	--	--	--
comp21346_c0	1293	A	T	80,75	-	TTA<->ATA	L<->I	0	1
comp10331_c0	62	T	G	1,3	-	GCA<->GCC	A<->A	1	0
comp23144_c0	527	T	C	110,91	-	AGA<->AGG	R<->R	1	0
comp23190_c1	1513	T	G	94,47	--	--	--	--	--
comp23181_c0	1177	A	C	94,64	+	GAA<->GCA	E<->A	0	1
comp23430_c0	1304	T	C	161,89	-	GAA<->GAG	E<->E	1	0
comp20220_c0	413	G	A	7,3	-	GCC<->GCT	A<->A	1	0
comp22616_c0	1480	G	A	8,9	+	CGG<->CGA	R<->R	1	0
comp22620_c0	859	C	T	79,35	-	CGA<->CAA	R<->Q	0	1
comp23552_c0	1104	A	G	31,14	--	--	--	--	--
comp23399_c0	2502	G	C	12,8	-	CAT<->GAT	H<->D	0	1
comp22838_c0	466	C	G	8,4	--	--	--	--	--
comp15700_c0	105	C	A	2,2	+	GGC<->GGA	G<->G	1	0
comp16240_c1	211	C	T	5,3	+	AAC<->AAT	N<->N	1	0
comp15899_c0	52	C	G	3,2	--	--	--	--	--
comp23379_c0	652	C	T	18,11	--	--	--	--	--
comp23397_c0	750	T	C	157,93	+	CCT<->CCC	P<->P	1	0
comp22657_c0	551	G	A	9,10	--	--	--	--	--
comp38421_c0	853	T	A	0,2	--	--	--	--	--
comp23362_c0	1398	A	G	123,70	+	CTA<->CTG	L<->L	1	0
comp18175_c0	469	C	T	6,4	--	--	--	--	--
comp23381_c0	1299	T	G	73,68	--	--	--	--	--
comp23539_c0	3399	C	A	71,64	-	GCG<->GCT	A<->A	1	0
comp18824_c0	314	T	A	3,2	--	--	--	--	--
comp22619_c0	647	A	G	10,4	-	GTT<->GCT	V<->A	0	1
comp11920_c0	1005	C	A	4,2	--	--	--	--	--
comp22822_c0	1145	G	T	4,5	-	CCC<->ACC	P<->T	0	1
comp23572_c0	529	G	A	51,25	--	--	--	--	--
comp23432_c0	2531	C	T	164,84	+	GTC<->GTT	V<->V	1	0
comp22832_c0	173	A	C	15,9	--	--	--	--	--
comp23330_c0	138	G	A	10,8	--	--	--	--	--
comp11797_c0	28	A	T	8,4	--	--	--	--	--
comp17564_c1	903	A	G	1,3	+	GAT<->GGT	D<->G	0	1
comp11831_c0	2601	T	A	2,2	--	--	--	--	--
comp15875_c0	42	G	T	4,2	--	--	--	--	--
comp13869_c0	920	C	T	10,21	+	ACC<->ACT	T<->T	1	0
comp23404_c0	495	T	C	60,56	--	--	--	--	--
comp13406_c0	4	G	A	3,2	--	--	--	--	--
comp22502_c0	1526	T	C	11,8	--	--	--	--	--
comp21625_c0	944	C	T	6,9	+	AGC<->AGT	S<->S	1	0
comp198714_c0	325	T	G	0,2	--	--	--	--	--
comp18320_c0	503	C	G	1,8	+	CTC<->GTC	L<->V	0	1
comp9318_c0	2205	A	T	3,4	--	--	--	--	--
comp93901_c0	251	A	G	5,3	+	TTA<->TTG	L<->L	1	0
comp24101_c0	876	C	T	1,2	--	--	--	--	--
comp16011_c0	137	A	G	6,3	+	GAA<->GAG	E<->E	1	0
comp23171_c0	1361	G	A	166,83	-	CCC<->TCC	P<->S	0	1
comp5663_c0	132	C	T	7,5	+	CTC<->CTT	L<->L	1	0
comp22672_c0	172	T	C	163,87	-	TTA<->TTG	L<->L	1	0
comp23391_c2	2216	A	G	26,11	--	--	--	--	--
comp23402_c0	510	G	A	83,54	+	AGA<->AAA	R<->K	0	1
comp14690_c0	17	T	C	5,3	--	--	--	--	--
comp20163_c0	295	G	A	9,7	-	CCC<->CCT	P<->P	1	0
comp22915_c0	806	G	A	155,95	+	CGG<->CAG	R<->Q	0	1
comp23127_c2	1606	T	G	4,5	--	--	--	--	--
comp26457_c0	8	A	C	3,2	--	--	--	--	--
comp22643_c0	644	T	C	6,4	-	AAG<->GAG	K<->E	0	1
comp23492_c0	1782	G	T	27,29	-	GCT<->GAT	A<->D	0	1
comp55622_c0	70	A	G	3,2	--	--	--	--	--
comp22907_c1	2454	T	C	15,56	--	--	--	--	--
comp21239_c0	18	G	A	1,11	--	--	--	--	--
comp23515_c0	2578	G	T	92,39	+	AAG<->AAT	K<->N	0	1
comp23570_c0	4146	G	A	91,76	+	CGG<->CAG	R<->Q	0	1
comp26394_c0	11	A	T	1,2	--	--	--	--	--
comp17845_c0	5785	G	A	2,2	--	--	--	--	--
comp8492_c0	397	T	A,C	3,7,4	--	--	--	--	--
comp20220_c0	503	G	A	5,4	-	CGC<->CGT	R<->R	1	0
comp22970_c0	4393	A	G	2,2	--	--	--	--	--
comp22418_c0	2847	T	A	7,10	--	--	--	--	--
comp12163_c0	25	A	G	0,22	--	--	--	--	--
comp20817_c0	513	G	A	14,56	--	--	--	--	--
comp18444_c0	37	A	C	6,4	+	ACC<->CCC	T<->P	0	1
comp23459_c0	1760	C	T	40,17	--	--	--	--	--
comp22872_c2	604	A	G	13,7	--	--	--	--	--
comp28338_c0	396	T	C	2,11	--	--	--	--	--
comp68173_c0	236	C	T	4,13	--	--	--	--	--
comp4988_c0	95	G	C	3,3	--	--	--	--	--
comp23088_c1	700	T	G	6,3	--	--	--	--	--
comp23567_c0	1368	T	C	10,11	+	CTT<->CTC	L<->L	1	0
comp23224_c0	461	G	A	77,57	-	GTC<->GTT	V<->V	1	0
comp23068_c0	454	A	C	152,97	-	TCA<->GCA	S<->A	0	1
comp22675_c1	118	G	T	11,23	-	GCT<->GAT	A<->D	0	1
comp15411_c0	183	A	G	2,3	-	TTA<->CTA	L<->L	1	0
comp19437_c0	523	A	C	13,10	-	GTA<->GGA	V<->G	0	1
comp23082_c0	883	A	T	163,86	+	CCA<->CCT	P<->P	1	0
comp21536_c0	1733	T	G	77,57	--	--	--	--	--
comp8984_c1	72	A	G	5,3	--	--	--	--	--
comp20511_c0	860	A	G	11,9	-	ATC<->ACC	I<->T	0	1
comp23542_c0	1083	A	G	85,41	+	TAT<->TGT	Y<->C	0	1
comp22442_c0	344	G	C	163,85	-	CAC<->CAG	H<->Q	0	1
comp18861_c0	2675	T	A	25,12	--	--	--	--	--
comp23506_c0	7132	A	T	51,38	+	GCA<->GCT	A<->A	1	0
comp22234_c0	1148	C	T	22,11	--	--	--	--	--
comp22998_c0	257	G	A	150,97	--	--	--	--	--
comp23459_c0	2345	C	T	88,46	-	GTT<->ATT	V<->I	0	1
comp23469_c0	387	A	G	167,81	-	GGT<->GGC	G<->G	1	0
comp30048_c0	3	C	T	2,5	--	--	--	--	--
comp22723_c0	177	T	C	30,25	+	AAT<->AAC	N<->N	1	0
comp18113_c0	660	G	C	4,3	--	--	--	--	--
comp23428_c0	255	T	C	83,79	+	AGT<->AGC	S<->S	1	0
comp23369_c0	1902	G	A	31,23	-	GCT<->GTT	A<->V	0	1
comp17379_c0	245	G	A	8,4	--	--	--	--	--
comp27069_c0	16	A	C	7,4	--	--	--	--	--
comp23369_c0	1949	T	G	17,9	-	ACA<->ACC	T<->T	1	0
comp13417_c0	545	C	T	3,2	--	--	--	--	--
comp12407_c0	329	A	C	1,3	--	--	--	--	--
comp409314_c0	205	C	G	0,2	--	--	--	--	--
comp16614_c0	3	T	G	2,3	--	--	--	--	--
comp25604_c0	1569	T	A	11,4	--	--	--	--	--
comp23042_c0	2826	T	G	48,47	--	--	--	--	--
comp20038_c0	101	G	A	4,3	-	TCC<->TCT	S<->S	1	0
comp21077_c0	354	T	G	7,6	--	--	--	--	--
comp23275_c0	890	A	G	19,22	--	--	--	--	--
comp28742_c0	3	A	G	1,2	+	AAA<->GAA	K<->E	0	1
comp23076_c0	659	A	G	59,41	-	TAT<->TAC	Y<->Y	1	0
comp138169_c0	115	G	A	4,3	--	--	--	--	--
comp115698_c0	190	A	G	4,2	+	ACA<->ACG	T<->T	1	0
comp21943_c0	334	G	T	25,15	--	--	--	--	--
comp22922_c0	1129	C	A	7,6	-	CTG<->CTT	L<->L	1	0
comp23504_c0	696	A	G	122,91	-	ACT<->ACC	T<->T	1	0
comp17450_c0	245	G	T	7,3	--	--	--	--	--
comp23554_c0	1689	C	A	17,16	--	--	--	--	--
comp23052_c2	2	G	T	1,3	--	--	--	--	--
comp26070_c0	2	G	C	2,2	--	--	--	--	--
comp23106_c0	117	A	T	124,56	--	--	--	--	--
comp23034_c0	1189	A	G	163,87	--	--	--	--	--
comp18456_c0	2155	C	T	3,3	--	--	--	--	--
comp11860_c0	9	A	T	4,4	--	--	--	--	--
comp21600_c0	524	G	T	5,5	-	TCC<->TCA	S<->S	1	0
comp23460_c0	1745	G	A	167,83	+	CTG<->CTA	L<->L	1	0
comp23162_c0	582	A	G	49,25	--	--	--	--	--
comp23330_c1	603	G	C	38,22	-	CAT<->GAT	H<->D	0	1
comp23416_c0	4900	A	C	138110	+	AAT<->CAT	N<->H	0	1
comp23485_c0	511	A	G	158,91	-	ACT<->ACC	T<->T	1	0
comp23139_c0	2727	G	A	33,15	--	--	--	--	--
comp17194_c0	330	T	C	5,6	--	--	--	--	--
comp237809_c0	210	A	G	1,2	--	--	--	--	--
comp23608_c0	739	G	A	108,61	--	--	--	--	--
comp22699_c0	505	G	A	143107	+	AAG<->AAA	K<->K	1	0
comp23451_c0	1563	G	A	26,22	--	--	--	--	--
comp23082_c0	1273	T	C	156,92	+	ATT<->ATC	I<->I	1	0
comp23471_c0	2373	A	G	144104	+	GAA<->GAG	E<->E	1	0
comp23436_c0	509	C	T	43,48	+	GCT<->GTT	A<->V	0	1
comp23430_c0	608	A	G	142108	-	TAT<->TAC	Y<->Y	1	0
comp19771_c0	255	G	A	4,5	-	GTC<->GTT	V<->V	1	0
comp11154_c0	63	T	C	5,4	--	--	--	--	--
comp20464_c0	321	A	G	15,6	--	--	--	--	--
comp23372_c0	653	G	A	24,19	-	GCC<->GCT	A<->A	1	0
comp23093_c0	2019	A	G	142108	-	TAA<->CAA	U<->Q	0	1
comp23435_c0	1369	C	T	119131	+	CTG<->TTG	L<->L	1	0
comp22247_c0	191	C	T	38,22	--	--	--	--	--
comp23491_c1	452	T	C	58,21	--	--	--	--	--
comp22333_c0	1395	A	T	14,12	-	GTT<->GAT	V<->D	0	1
comp20644_c0	504	T	C	3,4	+	GGT<->GGC	G<->G	1	0
comp23607_c0	4818	C	T	54110	+	CTC<->CTT	L<->L	1	0
comp22043_c0	3986	T	A	4,2	--	--	--	--	--
comp21952_c1	863	C	G	63,88	+	GGC<->GGG	G<->G	1	0
comp5172_c0	44	G	A	3,3	--	--	--	--	--
comp23427_c0	1134	A	G	68182	+	AGT<->GGT	S<->G	0	1
comp20058_c0	178	C	T	9,5	--	--	--	--	--
comp17717_c0	355	C	T	7,4	--	--	--	--	--
comp18419_c0	1952	C	G	8,5	--	--	--	--	--
comp22657_c0	656	A	G	13,11	--	--	--	--	--
comp5766_c0	206	C	T	4,3	-	AGC<->AAC	S<->N	0	1
comp23529_c0	2738	T	G	143107	+	AAT<->AAG	N<->K	0	1
comp12001_c0	2323	T	A	4,3	--	--	--	--	--
comp16087_c0	26	A	C	2,2	+	GCA<->GCC	A<->A	1	0
comp154609_c0	120	T	A	4,2	--	--	--	--	--
comp22499_c0	447	C	A	12,8	+	CCC<->CCA	P<->P	1	0
comp18153_c0	743	T	C	4,2	+	GCT<->GCC	A<->A	1	0
comp18283_c0	172	G	A	10,8	--	--	--	--	--
comp23453_c0	342	G	A	74,43	-	AAC<->AAT	N<->N	1	0
comp23468_c0	2653	C	A	135,78	--	--	--	--	--
comp23542_c0	769	G	C	87,58	+	GGG<->GGC	G<->G	1	0
comp23465_c0	1553	G	A	166,83	+	GGA<->AGA	G<->R	0	1
comp22318_c0	186	T	A	18,13	--	--	--	--	--
comp8622_c0	2	A	T	2,5	--	--	--	--	--
comp163095_c0	169	C	A	4,2	--	--	--	--	--
comp23192_c0	335	T	C	5,3	+	TTG<->CTG	L<->L	1	0
comp23290_c0	202	T	C	42,21	-	AAG<->AGG	K<->R	0	1
comp21749_c0	221	C	T	6,5	-	CGA<->CAA	R<->Q	0	1
comp23063_c0	254	A	C	58,41	+	ATA<->ATC	I<->I	1	0
comp1876_c0	36	C	T	3,2	+	GAC<->GAT	D<->D	1	0
comp22770_c1	1	A	G	2,2	--	--	--	--	--
comp23471_c0	2145	G	A	170,80	+	TCG<->TCA	S<->S	1	0
comp23552_c0	676	A	G	10,25	--	--	--	--	--
comp102604_c0	32	A	C	0,2	--	--	--	--	--
comp21643_c0	390	G	A	144105	-	CTC<->CTT	L<->L	1	0
comp19163_c0	629	A	T	0,3	-	TAT<->TAA	Y<->U	0	1
comp23215_c0	938	C	T	13,17	+	CTC<->TTC	L<->F	0	1
comp12799_c0	30	A	G	1,2	--	--	--	--	--
comp10433_c0	2047	T	A	5,4	--	--	--	--	--
comp141059_c0	138	G	A	6,5	--	--	--	--	--
comp23607_c0	7672	G	C	122,74	+	GAG<->CAG	E<->Q	0	1
comp13662_c0	226	C	T	92,97	-	GTG<->GTA	V<->V	1	0
comp21807_c0	411	A	C	3,4	+	GCA<->GCC	A<->A	1	0
comp18026_c0	2633	T	C	110140	-	TCA<->TCG	S<->S	1	0
comp23543_c1	143	T	C	7,7	--	--	--	--	--
comp2355_c0	90	A	G	4,3	+	AAA<->AAG	K<->K	1	0
comp23430_c0	499	C	A	129121	-	GCA<->TCA	A<->S	0	1
comp22752_c0	1476	T	C	149101	-	AAA<->AAG	K<->K	1	0
[truncated: 10,524 more rows]
