# Supplementary material for: De novo transcriptome sequence and identification of major bast-related genes involved in cellulose biosynthesis in jute (Corchorus capsularis L.)
Source: BMC Genomics. 2015 Dec 15;16:1062. doi: 10.1186/s12864-015-2256-z (PMC4678609; doi:10.1186/s12864-015-2256-z)
Supplement: Additional file 5: — Major genes involved in cellulose biosynthesis based on the transcriptome sequence of jute. (XLS 32 kb) [file 12864_2015_2256_MOESM5_ESM.xls]

## Sheet: Additional file 5
	Additional file 5: Genes involved in cellulose biosynthesis in jute.
Gene type	Gene	Gene length	Orthologous gene
			Genebank ID	NR Description	E_value
sucrose synthase （SuSy）	comp14114_c1	1237	AEK79906.1	sucrose synthase isoform C [Gossypium arboreum] >gi|359357835|gb|AEV40465.1| sucrose synthase 6 [Gossypium arboreum] >gi|392050918|gb|AFM52236.1| putative sucrose synthase 5 [Gossypium arboreum]	4.22e-171
	comp14114_c0	1545	AEK79904.1	sucrose synthase isoform C [Gossypium darwinii] >gi|341573856|gb|AEK79905.1| sucrose synthase isoform C [Gossypium barbadense]	0
	comp11264_c0	2744	AEV40460.1	sucrose synthase 1 [Gossypium arboreum] >gi|392050910|gb|AFM52232.1| putative sucrose synthase 1 [Gossypium arboreum]	0
	comp10123_c0	2771	AFM52238.1	putative sucrose synthase 7 [Gossypium arboreum]	0
	comp24222_c0	3152	AEN71089.1	sucrose synthase SusA1 [Gossypium darwinii] >gi|345104547|gb|AEN71095.1| sucrose synthase SusA1 [Gossypium barbadense var. peruvianum] >gi|374252532|gb|AEZ00743.1| SusA1 [Gossypium barbadense]	0
UDP-glucose pyrophosphorylase (UGPase)	comp5144_c0	282	EGF79980.1	hypothetical protein [Batrachochytrium dendrobatidis JAM81]	8.96e-25
	comp24568_c0	1885	ADO32901.1	UDP-glucose pyrophosphorylase [Gossypium hirsutum]	0
	comp27019_c0	2356	XP_002523966.1	utp-glucose-1-phosphate uridylyltransferase [Ricinus communis]	0
CesA (cellulose synthase A)	comp11884_c0	311	XP_002529321.1	cellulose synthase, putative [Ricinus communis] >gi|223531245|gb|EEF33090.1| cellulose synthase, putative [Ricinus communis]	1e-28
	comp763_c0	369	XP_002529320.1	cellulose synthase, putative [Ricinus communis] >gi|223531244|gb|EEF33089.1| cellulose synthase, putative [Ricinus communis]	1.2e-42
	comp19356_c0	1750	XP_002523143.1	Cellulose synthase A catalytic subunit 3 [UDP-forming], putative [Ricinus communis] >gi|223537705|gb|EEF39328.1| Cellulose synthase A catalytic subunit 3 [UDP-forming], putative [Ricinus communis]	0
	comp11363_c1	1761	AEP33557.1	cellulose synthase catalytic subunit [Gossypium gossypioides]	0
	comp7957_c0	1935	XP_002277713.1	PREDICTED: probable cellulose synthase A catalytic subunit 5 [UDP-forming] [Vitis vinifera]	0
	comp11363_c0	2492	AEP33538.1	cellulose synthase catalytic subunit [Gossypium schwendimanii]	0
	comp23531_c0	3360	AEX20380.1	cellulose synthase 2-Dt [Gossypium hirsutum] >gi|369762888|gb|AEX20382.1| cellulose synthase catalytic subunit 2-Dt [Gossypium hirsutum]	0
	comp23947_c0	3452	ADY68796.1	cellulose synthase A1 [Gossypium barbadense] >gi|324984031|gb|ADY68798.1| cellulose synthase A1 [Gossypium herbaceum subsp. africanum] >gi|345104003|gb|AEN70823.1| cellulose synthase [Gossypium mustelinum] >gi|345104015|gb|AEN70829.1| cellulose synthase [Gossypium barbadense var. brasiliense] >gi|345104019|gb|AEN70831.1| cellulose synthase [Gossypium barbadense var. peruvianum]	0
	comp24217_c0	3873	XP_002515536.1	Cellulose synthase A catalytic subunit 6 [UDP-forming], putative [Ricinus communis] >gi|223545480|gb|EEF46985.1| Cellulose synthase A catalytic subunit 6 [UDP-forming], putative [Ricinus communis]	0
CSL (cellulose synthase-like)	comp84792_c0	229	XP_003540275.1	PREDICTED: cellulose synthase-like protein H1-like [Glycine max]	7.37e-17
	comp6560_c0	252	AFZ78594.1	cellulose synthase-like protein [Populus tomentosa]	4.73e-22
	comp69134_c0	331	XP_003532180.1	PREDICTED: cellulose synthase-like protein E1-like [Glycine max]	4.17e-10
	comp106695_c0	348	XP_003540275.1	PREDICTED: cellulose synthase-like protein H1-like [Glycine max]	2.34e-37
	comp60947_c0	360	XP_002269831.2	PREDICTED: cellulose synthase-like protein H1-like [Vitis vinifera] >gi|297739173|emb|CBI28824.3| unnamed protein product [Vitis vinifera]	4.88e-50
	comp75258_c0	371	XP_002266196.2	PREDICTED: cellulose synthase-like protein E1 [Vitis vinifera]	7.16e-58
	comp176444_c0	421	XP_002325817.1	cellulose synthase-like protein [Populus trichocarpa] >gi|222862692|gb|EEF00199.1| cellulose synthase-like protein [Populus trichocarpa]	1.3e-43
	comp59304_c0	980	AFZ78597.1	cellulose synthase-like protein [Populus tomentosa]	2.88e-132
	comp14633_c1	1052	AFZ78594.1	cellulose synthase-like protein [Populus tomentosa]	9.21e-110
	comp14633_c0	1485	XP_002266196.2	PREDICTED: cellulose synthase-like protein E1 [Vitis vinifera]	0
	comp21071_c0	1709	XP_002269831.2	PREDICTED: cellulose synthase-like protein H1-like [Vitis vinifera] >gi|297739173|emb|CBI28824.3| unnamed protein product [Vitis vinifera]	0
	comp9863_c0	1994	AAZ79231.1	cellulose synthase-like protein CslG [Nicotiana tabacum]	5.36e-171
	comp15586_c0	2239	XP_002280696.2	PREDICTED: cellulose synthase-like protein G2-like [Vitis vinifera]	0
	comp11914_c0	2515	AAZ32787.1	cellulose synthase-like protein CslE [Nicotiana tabacum]	0
	comp13433_c0	2633	AFZ78596.1	cellulose synthase-like protein [Populus tomentosa]	0
	comp27668_c0	3130	AFZ78583.1	cellulose synthase-like protein [Populus tomentosa]	0
	comp23094_c1	3406	XP_002274290.1	PREDICTED: cellulose synthase-like protein E6-like isoform 1 [Vitis vinifera]	0
	comp19841_c0	4418	XP_003537778.1	PREDICTED: cellulose synthase-like protein D3-like [Glycine max]	0
KORRIGAN	comp135170_c0	293	--	endo-1,4-beta-glucanase [Populus trichocarpa] >gi|347466617|gb|AEO97221.1| endo-1,4-beta-glucanase [Populus trichocarpa] >gi|429326584|gb|AFZ78632.0| korrigan [Populus tomentosa]	--
	comp10758_c0	1960	AEO97194.1	endo-1,4-beta-glucanase [Populus trichocarpa] >gi|347466617|gb|AEO97221.1| endo-1,4-beta-glucanase [Populus trichocarpa] >gi|429326584|gb|AFZ78632.1| korrigan [Populus tomentosa]	0
COBRA	comp14016_c2	465	ACU18662.1	unknown [Glycine max]	2.68e-38
	comp56046_c0	503	XP_002330106.1	predicted protein [Populus trichocarpa] >gi|222871240|gb|EEF08371.1| predicted protein [Populus trichocarpa]	3.39e-101
	comp14016_c1	605	ACI24390.1	COBRA-like protein [Eucalyptus nitens]	1.72e-34
	comp10304_c0	783	XP_002330106.1	predicted protein [Populus trichocarpa] >gi|222871240|gb|EEF08371.1| predicted protein [Populus trichocarpa]	5.79e-98
	comp14016_c0	865	XP_002277911.2	PREDICTED: COBRA-like protein 4-like, partial [Vitis vinifera]	0
	comp8611_c0	1057	XP_002264600.1	PREDICTED: protein COBRA [Vitis vinifera] >gi|297734083|emb|CBI15330.3| unnamed protein product [Vitis vinifera]	1.06e-137
	comp19415_c0	1161	XP_002275330.1	PREDICTED: COBRA-like protein 7 [Vitis vinifera] >gi|296083290|emb|CBI22926.3| unnamed protein product [Vitis vinifera]	1.93e-53
	comp8611_c1	1205	XP_002514629.1	Protein COBRA precursor, putative [Ricinus communis] >gi|223546233|gb|EEF47735.1| Protein COBRA precursor, putative [Ricinus communis]	3.88e-120
	comp9892_c0	1233	ACJ11760.1	class III peroxidase [Gossypium hirsutum]	1.03e-178
	comp64013_c0	1649	XP_002529261.1	Protein COBRA precursor, putative [Ricinus communis] >gi|223531297|gb|EEF33139.1| Protein COBRA precursor, putative [Ricinus communis]	0
	comp26625_c0	2196	XP_002274417.2	PREDICTED: BTB/POZ domain-containing protein At2g13690-like [Vitis vinifera]	0
	comp14031_c0	2624	XP_002519175.1	Protein COBRA precursor, putative [Ricinus communis] >gi|223541490|gb|EEF43039.1| Protein COBRA precursor, putative [Ricinus communis]	0
