# Supplementary material for: De novo transcriptome sequence and identification of major bast-related genes involved in cellulose biosynthesis in jute (Corchorus capsularis L.)
Source: BMC Genomics. 2015 Dec 15;16:1062. doi: 10.1186/s12864-015-2256-z (PMC4678609; doi:10.1186/s12864-015-2256-z)
Supplement: Additional file 6: — Primer sequences of randomly selected genes involving in cellulose biosynthesis and 18S RNA genes used for RT-qPCR. (XLS 19 kb) [file 12864_2015_2256_MOESM6_ESM.xls]

## Sheet: Additional file 6
Additional file 6: Primer sequences of genes involving in cellulose biosynthesis and 18S RNA genes used for RT-qPCR
Gene	Forward primer (5'-3')	Reverse primer (5'-3')
comp27019_c0	AATGCAGATCCCCATATCCA	TTCAAAGCAAAGCAGAGCAG
comp24217_c0	TGCCGTCTCTCCTTCAAGTT	CCTGGTTTTAGGTCTCCCATC
comp19841_c0	GGCGATCCAACTAAAGACCA	GCATATGGGTTTGGCTGAGT
comp24222_c0	TCCCTTGCTATTGGGCATAA	CAGCCTCACAAGTCACAACC
comp10758_c0	GAAGGTCACCCTGCCCTATT	CTTTGCCCACCAAAGAAAAA
comp26625_c0	TTGCCTCATTTTCTTCACCA	GGCAGAGAGCAGCAAACATT
18S RNA	GTGGAGCGATTTGTCTGGT	GTACAAAGGGCAGGGACGT
